# Supplementary material for: Predicting willingness to be vaccinated for Covid-19: Evidence from New Zealand
Source: PLoS One. 2022 Apr 7;17(4):e0266485. doi: 10.1371/journal.pone.0266485 (PMC8989211; doi:10.1371/journal.pone.0266485)
Supplement: S2 File — (XLSX) [file pone.0266485.s002.xlsx]

## Sheet: Tracer App and Vacine Dataset
Q1a: You cannot catch Covid-19 from people with the virus who do not have symptoms:We are interested in your opinions about Covid-19.	Q1b: Covid-19 is only a danger to the elderly and people who already have a health problem:We are interested in your opinions about Covid-19.	Q1c: Infected people spread Covid-19 by coughing and sneezing:We are interested in your opinions about Covid-19.	Q1d: Children cannot catch Covid-19:We are interested in your opinions about Covid-19.	Q1e: Once you have had Covid-19 you are immune to re-infection:We are interested in your opinions about Covid-19.	Q1f: I think Covid-19 is a hoax:We are interested in your opinions about Covid-19.	Q1g: Fears about Covid-19 are exaggerated:We are interested in your opinions about Covid-19.	Q1h: Covid-19 most likely comes from bats:We are interested in your opinions about Covid-19.	Q1i: Covid-19 is a man-made virus:We are interested in your opinions about Covid-19.	Q1j: Children are perfectly safe from Covid-19:We are interested in your opinions about Covid-19.	Q1k: You can catch Covid-19 by touching anything handled by an infected person:We are interested in your opinions about Covid-19.	Q1l: Covid-19 is no worse than the seasonal flu:We are interested in your opinions about Covid-19.	Q2a:We need to eliminate Covid-19 from New Zealand to save lives:We are interested in your opinions about eliminating Covid-19.	Q2b: We should just live with Covid-19 until we have a vaccine:We are interested in your opinions about eliminating Covid-19.	Q2c: It would be better to let Covid-19 spread and build herd immunity:We are interested in your opinions about eliminating Covid-19.	Q2d: There is no point trying to eliminate Covid-19 because it is a virus and will keep changing:We are interested in your opinions about eliminating Covid-19.	Q2e: Covid-19 is everywhere in the world so there is no way we can keep it out:We are interested in your opinions about eliminating Covid-19.	Q3a: Eliminating Covid-19 from New Zealand is the right thing to do:We are interested in how strongly you feel about the need for action to be taken to eliminate Covid-19 from New Zealand.	Q3b: I feel some responsibility for eliminating Covid-19 from New Zealand:We are interested in how strongly you feel about the need for action to be taken to eliminate Covid-19 from New Zealand.	Q3c: I am prepared to change my normal behaviour to eliminate Covid-19 from New Zealand:We are interested in how strongly you feel about the need for action to be taken to eliminate Covid-19 from New Zealand.	Q3d: It is important to work together to eliminate Covid-19 from New Zealand:We are interested in how strongly you feel about the need for action to be taken to eliminate Covid-19 from New Zealand.	Q3e: Nearly everyone I know thinks eliminating Covid-19 from New Zealand is the right thing to do:We are interested in how strongly you feel about the need for action to be taken to eliminate Covid-19 from New Zealand.	Q3f: Most people I know feel some responsibility for eliminating Covid-19 from New Zealand:We are interested in how strongly you feel about the need for action to be taken to eliminate Covid-19 from New Zealand.	Q3h: I think nearly everyone is prepared to change their normal behaviour to eliminate Covid-19 from New Zealand:We are interested in how strongly you feel about the need for action to be taken to eliminate Covid-19 from New Zealand.	Q3i: I am prepared to make sacrifices to eliminate Covid-19 from New Zealand:We are interested in how strongly you feel about the need for action to be taken to eliminate Covid-19 from New Zealand.	Q3j: Most people are prepared to make sacrifices to eliminate Covid-19 from New Zealand:We are interested in how strongly you feel about the need for action to be taken to eliminate Covid-19 from New Zealand.	Q3k: Most people know we must work together to eliminate Covid-19 from New Zealand:We are interested in how strongly you feel about the need for action to be taken to eliminate Covid-19 from New Zealand.	Q4a: I think helping to eliminate Covid-19 from New Zealand is rewarding:We are interested in your opinions about eliminating Covid-19 from New Zealand.	Q4b: The consequences are serious if we don€™t eliminate Covid-19 from New Zealand:We are interested in your opinions about eliminating Covid-19 from New Zealand.	Q4c: Eliminating Covid-19 from New Zealand is something I am passionate about:We are interested in your opinions about eliminating Covid-19 from New Zealand.	Q4d: It would be a big deal if government made mistakes while we try to eliminate Covid-19 from New Zealand:We are interested in your opinions about eliminating Covid-19 from New Zealand.	Q4e: My position on eliminating Covid-19 from New Zealand tells others something about me:We are interested in your opinions about eliminating Covid-19 from New Zealand.	Q4f: Eliminating Covid-19 from New Zealand is important to me:We are interested in your opinions about eliminating Covid-19 from New Zealand.	Q4g: Making decisions about how to eliminate Covid-19 from New Zealand is complicated:We are interested in your opinions about eliminating Covid-19 from New Zealand.	Q4h: What others think about eliminating Covid-19 from New Zealand tells me something about them:We are interested in your opinions about eliminating Covid-19 from New Zealand.	Q4i: I care a lot about eliminating Covid-19 from New Zealand:We are interested in your opinions about eliminating Covid-19 from New Zealand.	Q4j: Making decisions about how to eliminate Covid-19 from New Zealand is difficult:We are interested in your opinions about eliminating Covid-19 from New Zealand.	Q5a: Getting vaccinated against Covid-19 would be rewarding:The government is hoping to use vaccines to help eliminate Covid-19 from New Zealand.	Q5b: The consequences are serious if mistakes are made with getting vaccinated against Covid-19:The government is hoping to use vaccines to help eliminate Covid-19 from New Zealand.	Q5c: Getting vaccinated against Covid-19 is something I am passionate about:The government is hoping to use vaccines to help eliminate Covid-19 from New Zealand.	Q5d: It would be a big deal if I made a mistake with getting vaccinated against Covid-19:The government is hoping to use vaccines to help eliminate Covid-19 from New Zealand.	Q5e: My position about getting vaccinated for Covid-19 tells others something about me:The government is hoping to use vaccines to help eliminate Covid-19 from New Zealand.	Q5f: Getting vaccinated against Covid-19 is important to me:The government is hoping to use vaccines to help eliminate Covid-19 from New Zealand.	Q5g: Making decisions about getting vaccinated against Covid-19 is complicated:The government is hoping to use vaccines to help eliminate Covid-19 from New Zealand.	Q5h: What others think about getting vaccinated against Covid-19 tells me something about them:The government is hoping to use vaccines to help eliminate Covid-19 from New Zealand.	Q5i: I care a lot about getting vaccinated against Covid-19:The government is hoping to use vaccines to help eliminate Covid-19 from New Zealand.	Q5j: Making decisions about getting vaccinated against Covid-19 is difficult:The government is hoping to use vaccines to help eliminate Covid-19 from New Zealand.	Q6a: I think people should get vaccinated to help stop the spread of Covid-19	Q6b: I think getting vaccinated against Covid-19 is the right thing to do	Q6c: I believe it is wrong to get vaccinated against Covid-19
1	2	5	1	2	1	1	4	1	2	5	1	5	2	1	3	2	5	5	4	5	5	4	4	4	4	4	4	4	4	3	4	4	4	4	4	4	4	3	4	3	4	4	2	4	4	2	5	5	1
1	2	5	2	3	1	2	3	1	2	3	2	1	1	1	1	4	5	4	5	4	5	3	3	4	4	5	4	4	4	3	4	3	3	4	4	4	5	3	4	3	4	5	2	5	4	2	5	5	1
1	1	5	1	1	1	1	3	1	1	5	1	5	1	1	2	2	5	4	4	5	4	4	2	4	4	4	3	5	3	5	3	5	1	3	5	1	4	4	3	4	3	5	1	3	5	1	5	5	1
1	4	5	1	2	1	1	5	2	1	2	1	5	1	1	1	1	5	5	5	5	5	5	5	5	5	5	5	5	5	5	3	5	4	3	5	5	5	5	5	5	5	5	1	5	5	1	5	5	1
1	1	4	1	2	1	1	3	2	1	5	1	5	2	1	3	3	5	5	5	5	4	5	4	5	4	5	4	5	5	4	3	5	5	3	4	4	4	4	4	4	2	4	2	2	4	2	5	5	1
1	1	5	1	1	1	1	4	1	1	5	1	4	1	2	4	3	4	4	4	5	4	4	4	4	4	4	5	5	5	5	5	5	5	5	5	5	4	5	4	5	4	4	2	4	4	2	5	5	1
2	5	5	1	1	1	1	4	1	1	5	2	5	5	1	2	4	4	4	5	4	5	5	5	5	4	4	5	5	5	5	4	4	4	4	4	4	5	4	4	4	4	5	5	5	4	5	5	4	5
2	2	3	2	2	2	2	3	3	2	3	2	4	2	2	2	3	4	4	4	4	4	4	4	4	3	4	4	4	4	4	3	4	4	3	4	4	3	4	3	3	3	3	4	3	3	4	3	3	2
1	1	5	1	1	1	2	2	3	1	4	1	4	2	2	2	3	5	4	5	5	5	4	2	4	4	4	5	4	4	3	4	5	2	4	4	2	4	3	4	2	4	4	2	2	5	1	5	5	1
2	2	4	1	3	1	2	3	3	1	4	1	5	3	1	2	2	4	4	3	3	4	4	3	4	4	4	4	4	4	4	3	3	4	4	4	3	3	3	4	3	3	3	3	3	3	2	5	4	2
1	1	5	1	1	1	4	5	1	1	5	2	2	5	3	3	4	2	4	1	4	4	3	4	4	3	4	4	4	3	4	4	3	1	2	5	2	4	4	1	3	2	5	3	4	4	5	4	3	4
1	2	4	2	2	1	2	4	2	2	4	2	5	2	1	2	4	5	4	5	5	4	5	4	5	5	5	5	5	5	4	5	5	2	4	5	2	5	3	5	4	5	5	1	5	5	1	5	5	1
3	3	4	2	3	2	3	4	2	2	4	3	4	3	3	3	3	4	2	2	4	3	3	4	2	4	4	3	4	2	4	3	4	4	4	4	3	3	3	3	3	3	2	3	3	3	3	3	3	3
2	1	5	1	1	2	4	3	3	2	5	1	5	2	1	1	2	5	5	4	5	4	5	3	4	3	5	5	5	4	5	2	5	3	4	5	4	5	3	4	5	4	5	5	4	5	4	4	5	5
2	2	4	2	2	2	2	2	2	2	4	2	4	3	3	4	4	3	4	4	3	3	2	4	4	4	4	2	4	2	5	3	3	4	3	3	4	3	4	3	4	4	4	3	4	3	3	4	4	2
2	2	4	2	2	1	2	3	2	3	4	2	4	4	3	3	4	4	3	4	4	4	4	3	4	3	4	4	3	3	4	2	3	2	2	4	4	4	3	3	4	3	4	3	2	4	4	4	4	2
1	2	5	2	3	1	1	4	2	2	4	1	5	1	1	1	1	5	5	5	5	5	5	5	5	5	5	4	5	4	4	4	5	4	4	5	4	5	5	5	4	4	5	1	4	5	1	5	5	1
1	1	5	1	1	1	5	2	1	2	5	1	4	2	2	4	4	5	5	5	5	3	5	4	5	5	5	4	4	4	3	4	5	2	4	4	3	5	5	5	2	5	5	4	5	5	1	5	5	1
3	2	5	2	3	3	2	3	3	2	5	5	5	2	2	2	2	5	5	5	5	5	5	5	5	5	5	5	5	5	4	3	5	2	5	5	2	4	4	4	4	4	5	2	2	4	2	5	5	2
1	2	5	1	4	1	2	3	5	1	5	3	5	5	2	2	3	4	5	5	5	5	4	5	5	3	5	5	3	5	4	5	4	2	4	5	1	4	4	5	5	4	5	3	5	5	1	5	5	1
1	1	3	1	2	1	2	3	1	1	4	5	4	1	2	2	2	5	4	5	5	5	4	4	5	5	5	4	5	4	4	3	4	4	4	4	4	4	4	4	3	3	4	2	3	4	2	5	5	1
1	1	5	1	3	1	1	1	1	1	5	1	5	1	1	1	1	5	5	5	5	5	5	5	5	5	5	5	5	5	5	5	5	5	5	5	5	3	3	3	3	3	3	5	3	3	4	3	3	1
2	2	4	2	2	1	2	3	3	2	3	1	4	2	2	2	4	4	4	4	4	4	4	4	3	4	4	4	5	4	4	2	4	4	3	4	4	4	4	4	3	3	5	2	3	5	2	5	5	1
2	4	4	2	2	1	1	5	1	2	3	2	3	2	3	3	3	4	4	4	4	4	4	4	4	4	4	4	3	4	3	4	4	4	4	4	4	4	2	4	3	4	4	3	4	4	2	4	4	2
1	1	5	1	4	1	5	3	4	1	5	1	5	1	1	1	2	5	5	5	5	5	5	5	5	5	5	5	4	5	5	4	5	2	5	5	2	5	3	4	1	4	5	3	4	5	3	3	4	2
1	1	4	1	2	1	1	3	3	1	5	2	5	3	2	3	4	5	5	5	5	4	4	4	4	3	4	4	5	5	4	4	5	3	4	5	3	4	4	5	4	4	5	4	3	5	4	5	4	2
2	3	5	1	3	1	2	2	4	1	3	2	2	5	2	2	1	4	4	3	4	5	4	2	2	3	4	3	3	2	4	3	2	4	3	3	3	4	3	3	3	3	3	3	3	2	3	4	4	1
3	3	4	2	3	2	3	3	3	2	4	2	3	4	4	4	4	3	4	3	4	2	3	2	3	3	4	3	2	2	4	3	3	4	3	3	2	2	2	2	2	2	2	2	3	2	2	2	3	3
4	4	4	4	4	4	4	4	4	4	4	4	4	4	4	4	4	4	5	4	5	4	4	4	4	4	4	4	4	4	4	4	4	4	4	4	4	4	4	4	4	4	4	4	4	4	4	4	4	4
1	1	5	1	1	1	1	1	2	1	1	1	5	1	2	2	1	5	4	5	5	4	5	4	4	4	4	5	5	5	4	5	5	4	5	5	4	5	5	5	5	5	5	1	5	5	1	5	5	1
2	1	4	1	1	1	1	3	2	1	5	1	4	3	1	1	4	4	4	4	4	4	4	4	4	4	4	5	5	4	4	4	5	4	4	5	4	3	5	2	3	4	3	5	4	3	3	3	3	3
1	2	4	1	2	1	2	4	1	1	4	1	4	2	2	3	2	4	4	5	5	3	4	2	5	4	5	3	4	3	3	4	4	5	4	5	5	3	3	3	2	4	4	2	4	4	2	4	4	2
5	5	5	3	3	3	3	3	3	3	5	3	5	5	3	5	5	5	5	5	5	5	5	5	5	5	5	5	5	5	5	5	5	5	5	5	5	5	5	5	5	5	5	5	5	5	5	5	5	5
3	1	5	1	1	1	1	3	3	1	3	1	5	3	3	3	3	5	5	4	5	5	5	4	5	3	3	4	5	5	3	5	5	5	5	5	5	3	5	3	4	3	3	3	3	3	4	3	3	3
3	2	4	2	2	2	2	3	2	2	4	1	4	4	2	2	4	4	4	4	4	4	4	4	4	4	4	4	5	4	3	4	4	2	4	4	4	4	4	4	3	4	4	2	4	4	2	4	4	2
2	2	4	2	3	1	2	3	2	1	5	2	4	2	2	3	2	4	4	4	4	4	4	4	4	4	4	4	5	4	4	3	4	4	4	4	4	4	4	4	3	3	4	3	3	4	2	4	5	2
3	4	4	2	2	3	5	3	5	3	4	4	3	3	4	4	4	3	3	2	3	3	3	2	2	3	3	3	2	3	3	3	3	4	3	3	4	2	3	2	3	3	2	2	3	2	1	2	2	4
3	4	4	3	2	2	2	3	2	2	3	3	4	3	2	2	2	4	3	4	4	4	4	4	4	4	4	4	4	4	3	4	4	2	4	4	3	4	4	4	4	4	4	3	3	4	3	4	4	2
2	2	5	2	2	1	2	3	3	2	4	2	5	1	2	2	4	4	4	4	4	4	4	2	4	4	4	3	4	2	4	4	4	4	4	4	5	3	4	2	4	4	4	2	4	3	2	4	4	2
2	2	5	2	2	1	2	4	1	2	5	1	4	1	1	2	3	5	5	5	5	4	4	3	5	4	4	3	4	4	4	4	4	5	5	4	5	3	3	3	3	2	4	4	3	4	2	5	5	1
2	2	5	2	2	1	1	3	3	2	4	1	5	2	2	3	3	5	4	5	5	4	4	4	4	4	4	3	5	5	4	3	5	4	3	5	4	4	5	5	5	3	5	2	4	5	2	5	5	1
2	2	4	2	3	2	3	4	3	2	3	2	4	2	1	2	2	4	4	4	5	5	4	5	4	5	5	4	4	4	4	3	5	3	4	4	3	3	3	4	3	4	4	2	4	4	2	5	4	1
1	1	5	1	1	1	1	2	1	1	5	1	5	1	1	1	1	5	5	5	5	5	5	5	5	5	5	5	5	5	5	5	5	5	5	5	5	5	5	5	5	5	5	1	5	5	1	5	5	1
1	1	5	1	3	1	1	3	3	1	5	1	5	1	1	2	4	5	5	5	5	5	5	5	5	5	5	2	5	5	5	5	5	5	5	5	5	2	1	5	1	5	5	1	5	5	1	5	5	1
2	5	5	2	3	2	2	3	3	2	5	4	5	2	2	2	4	4	4	5	4	4	4	4	4	4	5	4	5	4	5	4	4	4	4	5	4	4	4	4	4	4	4	3	4	4	2	4	4	2
2	2	4	2	2	2	4	3	3	2	4	3	5	4	1	2	4	5	5	5	5	4	4	4	5	4	4	5	5	4	5	4	5	4	4	5	4	4	3	4	3	3	5	3	3	5	2	5	5	1
1	1	5	1	1	1	1	3	1	5	5	1	5	1	1	1	1	5	5	5	5	5	5	5	5	5	5	5	5	5	4	5	5	1	5	5	1	5	3	5	3	5	5	1	5	5	1	5	5	1
2	1	5	4	2	1	2	2	2	2	5	1	5	1	1	2	2	5	2	5	5	5	2	4	5	5	4	5	5	5	5	4	5	4	5	4	5	3	3	3	3	3	3	3	3	3	3	4	4	2
1	1	5	1	2	2	1	1	1	1	4	1	3	4	2	4	4	3	4	4	4	2	4	4	4	4	4	2	3	2	4	4	4	4	4	4	4	2	3	5	3	5	4	1	4	4	3	5	5	1
3	2	4	2	3	2	3	2	3	3	4	3	5	3	4	3	4	4	2	2	4	3	3	3	4	3	4	3	3	3	3	3	3	3	3	3	3	3	3	3	3	3	3	3	3	3	3	3	3	3
2	2	4	2	2	1	2	3	3	2	4	1	2	2	2	2	3	4	4	4	4	4	4	2	4	2	4	4	5	4	4	3	4	5	3	4	4	3	5	3	4	2	3	5	2	3	4	4	4	2
3	2	4	2	3	1	1	3	3	1	4	3	4	1	1	2	2	4	4	5	5	5	5	4	5	5	5	4	5	3	4	4	5	3	4	5	4	4	3	3	3	3	3	4	3	3	4	3	3	3
1	5	5	1	2	1	1	3	3	2	5	2	5	1	3	4	2	5	4	4	5	5	4	3	5	5	3	2	5	4	5	3	5	4	2	5	5	3	3	2	4	2	5	2	2	4	2	4	4	1
3	5	2	4	5	5	5	3	5	5	5	5	4	3	4	5	4	5	4	5	5	4	5	3	5	5	5	4	4	5	4	2	4	5	3	5	4	5	5	5	5	5	5	5	5	5	5	4	4	5
3	2	4	2	2	1	2	4	3	2	5	2	5	2	1	2	2	5	5	5	5	5	5	4	5	5	5	4	5	4	2	4	4	5	5	5	5	4	4	4	4	4	5	4	4	5	4	5	5	1
2	3	3	2	3	1	2	3	3	2	4	4	4	3	3	3	3	5	3	4	4	3	4	4	4	4	4	4	4	3	3	3	3	3	3	4	4	3	4	2	3	3	3	3	4	3	3	3	3	3
1	2	5	1	1	1	2	3	1	1	4	2	5	1	2	2	4	4	4	4	5	4	4	3	4	3	4	4	4	3	5	3	4	5	4	4	5	5	4	4	3	4	5	2	5	5	2	5	5	1
3	3	3	3	3	3	3	3	3	3	3	3	4	2	2	2	4	4	4	4	4	4	4	4	4	4	4	4	4	4	4	4	4	4	4	4	4	4	4	3	4	4	4	4	4	4	4	4	4	2
2	2	4	2	2	3	3	3	3	2	4	3	3	3	3	4	4	4	3	3	4	3	3	3	3	3	4	3	3	3	4	3	3	3	3	3	3	1	5	1	3	3	1	2	1	1	2	3	3	3
3	2	5	2	3	1	1	3	3	1	5	1	1	1	2	3	3	5	3	3	4	4	3	4	3	3	5	4	5	5	5	3	5	4	4	5	4	5	4	5	5	5	5	3	4	5	3	5	5	2
1	1	4	4	1	1	1	2	3	3	3	1	4	4	1	1	2	5	2	4	5	4	4	4	4	4	5	4	5	3	1	4	5	3	5	5	2	4	2	5	1	4	5	1	5	5	1	5	5	1
2	1	5	1	3	1	1	3	3	1	5	1	4	4	1	4	4	4	4	4	4	3	4	4	2	2	4	3	4	3	4	3	4	4	4	4	4	3	4	4	3	3	4	2	4	4	2	5	5	1
2	3	5	1	3	2	4	3	3	1	3	2	4	3	3	3	4	4	4	4	4	4	4	3	4	4	4	4	4	4	5	4	4	4	5	4	4	2	3	2	5	3	2	5	3	2	5	3	3	3
3	2	4	1	3	1	2	3	2	2	3	1	5	1	2	3	2	4	4	4	4	4	4	4	4	4	4	4	4	3	5	4	4	4	4	3	4	4	4	4	3	4	4	4	4	4	3	4	4	2
2	2	4	2	3	1	1	3	2	4	4	2	4	4	2	2	2	4	4	4	4	4	4	4	4	4	4	4	4	4	4	2	4	2	4	4	2	4	4	3	3	3	4	2	4	4	2	4	4	2
3	2	4	2	3	2	2	3	3	2	5	2	5	3	3	4	3	5	4	4	5	4	4	4	4	4	5	4	5	4	4	4	4	4	4	4	4	3	5	4	5	4	4	4	4	4	4	4	4	2
1	1	4	1	1	1	1	1	1	1	4	1	5	1	1	2	2	5	4	5	5	5	5	4	4	4	5	5	5	3	4	4	5	3	4	4	3	5	2	5	2	3	5	2	4	5	2	5	5	1
2	5	5	1	3	1	1	3	5	1	5	1	4	3	3	5	5	5	5	5	5	4	5	4	5	5	5	4	4	4	5	3	4	4	4	4	3	3	3	3	3	3	3	3	4	2	4	4	3	3
2	4	3	2	2	1	2	2	2	2	4	1	5	1	1	2	2	5	4	5	5	5	5	4	5	5	5	4	4	4	4	4	4	4	4	5	2	4	3	4	4	4	4	2	4	4	2	4	5	1
1	2	5	2	2	2	1	4	3	1	4	1	4	3	2	3	4	4	4	4	5	4	4	4	5	5	5	4	4	4	4	4	4	4	4	4	2	4	4	4	3	3	4	2	4	3	2	4	4	2
2	2	4	2	3	2	2	4	1	3	5	1	5	2	1	4	2	5	4	4	4	4	3	4	4	4	4	4	4	4	5	4	5	3	5	5	3	4	3	2	4	4	3	2	3	4	4	4	3	5
1	4	5	2	3	2	5	3	1	2	1	2	2	4	4	5	5	2	2	2	2	5	5	4	2	5	5	1	2	1	4	5	1	4	4	2	4	1	3	1	4	4	1	2	4	1	2	2	2	3
3	2	4	2	2	1	2	3	3	2	3	2	3	3	3	3	3	4	4	4	4	4	4	4	4	3	4	4	4	4	3	4	4	4	4	4	3	4	3	4	3	4	4	2	4	4	2	4	4	2
1	1	5	2	3	1	1	4	3	1	5	1	4	2	1	4	4	4	3	4	5	4	4	4	5	4	5	4	3	4	2	3	4	5	5	4	5	4	4	3	3	3	5	4	4	5	2	5	5	1
2	5	1	1	1	1	1	5	1	1	5	1	5	3	1	1	5	5	5	5	5	5	5	5	5	5	5	3	5	4	5	4	5	4	4	5	4	5	5	5	5	5	5	5	5	5	5	5	5	1
3	3	4	3	3	3	4	3	3	3	3	3	3	3	4	4	3	4	3	4	4	3	3	3	4	3	4	4	4	3	3	3	4	3	3	4	2	2	3	2	3	3	2	3	3	2	4	2	3	3
2	2	4	2	2	2	3	3	3	1	2	3	2	4	4	5	5	3	4	4	4	3	4	4	3	4	4	2	3	3	2	2	3	2	2	3	3	3	4	2	3	2	2	4	2	2	4	3	3	2
1	1	5	1	1	1	1	2	1	1	5	1	5	1	1	1	1	5	5	5	5	5	5	4	5	4	5	5	5	5	5	5	5	4	5	5	3	5	5	5	4	5	5	2	5	5	2	5	5	1
1	1	5	1	3	1	1	1	3	1	5	1	5	1	1	3	3	4	5	4	4	4	3	3	4	3	4	4	5	5	3	5	5	3	4	5	5	4	3	5	3	5	5	2	5	5	2	5	5	1
4	4	5	3	3	4	3	5	3	4	2	3	3	4	5	4	5	4	5	4	4	5	3	2	4	2	3	3	4	4	4	4	5	2	5	3	4	3	2	4	5	2	5	3	4	3	3	3	4	3
2	2	4	1	3	1	2	3	3	1	4	2	5	1	1	2	2	5	4	4	5	4	4	3	4	4	4	4	5	4	4	4	5	3	4	5	2	4	4	4	3	4	5	2	4	5	2	5	5	1
2	4	4	2	3	2	4	3	3	2	2	2	2	4	2	4	4	3	4	4	4	2	3	3	4	3	3	2	3	3	4	3	3	4	3	3	4	5	5	5	5	4	5	1	4	5	1	5	5	1
2	1	4	2	2	1	2	4	2	1	4	1	5	3	1	3	3	5	5	4	5	4	4	4	4	4	4	4	5	4	2	4	5	5	4	4	5	4	3	4	4	4	4	2	4	4	2	5	5	1
2	2	5	2	1	1	4	2	2	2	5	2	5	1	1	1	1	5	5	4	4	5	5	4	5	5	5	5	5	5	5	4	5	5	5	5	5	5	4	5	1	4	5	4	5	5	4	5	5	1
2	4	4	2	2	1	2	3	3	2	4	2	5	4	2	2	4	4	4	4	4	4	4	2	4	2	4	4	4	4	3	4	4	4	4	4	4	4	3	4	2	4	4	3	4	4	2	4	4	2
3	3	4	2	3	1	2	2	3	1	4	2	4	2	2	4	3	5	3	3	4	4	4	3	3	3	4	4	3	4	3	3	4	3	4	4	3	4	3	3	4	4	4	2	3	4	2	4	4	2
2	2	4	2	2	2	2	2	3	2	3	3	4	2	2	2	2	4	4	4	4	4	4	4	4	4	4	4	4	4	4	3	4	4	4	4	4	3	4	3	4	3	3	4	3	3	4	4	4	3
1	2	4	1	2	1	3	3	1	2	4	3	2	3	2	4	4	3	3	4	4	2	2	4	4	3	4	3	2	2	2	4	3	4	4	4	4	2	3	2	3	3	4	2	3	3	2	4	4	2
5	5	5	5	4	4	4	5	4	4	5	4	5	5	4	5	4	5	5	4	5	4	5	5	4	4	5	5	5	4	5	4	2	4	4	5	4	4	2	4	5	4	4	5	4	5	4	5	5	5
1	3	5	2	1	1	3	3	2	2	3	2	2	4	4	4	5	2	2	2	3	4	1	3	3	3	3	2	3	2	5	2	2	4	4	2	2	4	4	4	4	4	5	1	5	5	1	5	5	1
1	2	4	2	3	1	2	4	3	2	4	2	4	2	2	2	3	4	4	4	4	4	4	4	4	4	4	5	5	5	3	5	4	5	4	5	4	4	4	4	3	3	3	4	3	4	4	4	4	2
1	5	5	1	3	1	3	3	1	1	4	1	5	1	1	3	3	5	5	5	5	5	5	5	5	5	5	5	5	5	5	5	5	5	5	5	5	3	3	3	3	3	3	5	4	3	5	3	3	3
3	3	3	3	3	3	3	3	3	3	3	3	4	5	2	4	5	3	3	3	3	4	3	3	3	3	3	4	4	4	4	4	4	4	4	4	4	3	3	3	3	3	3	3	3	3	3	4	4	2
2	1	4	2	1	1	1	3	1	2	4	1	5	1	1	3	1	5	4	4	5	4	2	2	4	2	3	4	4	4	4	4	4	4	4	4	4	3	4	3	4	4	3	4	4	3	4	4	4	2
2	1	4	1	3	1	2	2	2	1	3	1	4	2	2	3	4	4	4	4	4	4	4	4	4	4	4	4	4	4	3	3	4	4	3	4	4	3	3	3	3	3	3	3	3	3	3	4	4	2
1	1	5	1	3	1	1	3	3	1	5	1	5	1	1	1	1	5	5	5	5	5	5	5	5	5	5	5	5	5	5	5	5	1	5	5	4	5	5	5	5	5	5	1	5	5	1	5	5	1
1	1	4	1	1	2	3	3	5	1	4	3	5	4	2	3	5	4	1	3	4	4	3	3	3	3	4	3	3	3	3	3	3	3	3	3	3	3	3	3	3	3	3	3	3	3	3	3	3	3
1	3	4	2	2	1	4	1	4	2	5	3	4	4	2	4	3	5	5	5	5	5	5	5	4	5	5	5	5	5	5	5	5	5	5	5	5	3	4	3	4	3	3	4	3	3	3	4	4	1
2	2	4	2	2	2	4	3	4	2	4	4	3	4	2	4	2	4	2	4	4	4	2	4	2	3	4	4	3	3	4	3	3	3	3	3	3	4	4	3	3	3	3	2	3	3	3	4	4	2
1	1	5	1	2	1	1	3	1	1	5	1	5	1	1	1	1	5	5	5	5	5	5	5	5	5	4	4	5	4	5	4	5	2	4	5	2	4	4	3	4	4	5	2	4	4	2	5	5	1
3	3	4	2	3	1	2	3	3	2	4	2	4	2	2	2	3	4	4	4	4	4	4	4	4	4	4	4	4	4	3	4	4	4	3	4	3	4	3	4	3	4	4	3	4	4	3	4	4	2
3	1	5	1	2	1	2	1	3	1	4	4	3	3	3	4	4	4	4	4	4	3	4	4	4	4	4	3	4	3	5	4	4	4	4	4	4	3	4	3	4	4	4	2	4	3	3	5	4	2
2	2	4	1	2	2	3	3	4	2	4	2	4	3	2	3	2	4	4	3	3	4	4	3	3	4	4	4	3	4	4	3	4	4	3	3	3	3	3	3	3	4	4	4	3	3	3	4	4	4
1	5	5	1	2	1	1	3	3	1	5	1	5	1	1	1	2	5	5	5	5	4	4	4	5	4	4	5	4	5	4	4	5	4	5	5	4	4	4	4	2	4	4	2	4	4	2	5	5	1
1	1	5	1	2	1	1	3	3	1	4	1	5	1	1	1	5	5	5	5	5	5	4	4	5	4	5	4	5	4	5	5	5	4	4	5	4	5	4	5	1	4	5	1	4	5	1	5	5	1
1	1	5	1	3	1	1	3	3	1	5	1	5	1	1	2	4	5	4	5	5	5	3	5	5	5	5	4	5	5	4	4	5	2	5	5	4	5	2	5	2	4	5	2	4	5	2	5	5	1
1	2	5	1	1	1	1	3	3	2	4	1	4	3	1	1	3	5	4	5	5	5	4	4	5	5	5	3	5	3	4	4	4	4	4	4	4	3	4	2	4	2	3	5	2	2	5	3	3	3
1	1	5	1	3	1	1	4	2	1	5	1	5	2	2	2	2	5	5	5	5	5	5	5	5	5	5	5	5	5	4	3	5	4	3	5	4	5	4	5	3	3	5	1	3	5	1	5	5	1
4	1	4	2	2	2	2	4	2	2	5	2	4	5	3	2	1	4	4	4	4	4	4	4	4	4	5	3	4	3	4	4	5	3	3	5	4	5	3	4	2	4	4	3	3	4	3	5	5	2
2	3	5	1	2	4	4	3	4	2	3	4	3	4	3	4	4	3	4	4	4	3	3	3	4	3	4	2	3	2	4	2	2	4	2	2	4	1	4	1	4	1	1	1	1	1	1	2	1	4
2	3	4	2	3	3	2	3	3	2	4	2	4	3	2	3	4	4	4	4	5	3	4	2	4	2	3	4	4	4	4	4	4	3	4	4	3	3	4	3	3	2	3	3	3	3	3	4	3	2
1	1	4	1	1	1	1	1	2	1	4	1	4	2	2	3	2	5	4	4	4	4	4	4	5	4	4	3	5	4	4	3	4	2	3	4	2	2	2	3	2	3	4	3	4	3	2	4	4	2
1	5	5	2	3	1	4	5	3	1	5	1	5	2	3	3	5	5	5	3	5	5	4	5	4	5	5	5	5	5	5	5	5	5	5	5	5	3	4	3	3	3	5	3	4	3	4	4	3	3
2	2	4	2	2	1	2	3	2	2	4	2	5	1	1	1	4	5	5	5	5	5	4	5	5	4	5	4	5	4	4	4	4	5	4	4	4	5	4	4	4	4	4	2	5	5	2	5	5	1
4	4	4	4	4	4	4	4	4	4	4	4	4	4	5	4	4	5	5	4	4	5	4	4	5	4	4	4	4	5	4	5	4	5	5	4	4	4	4	5	5	5	4	5	4	4	4	4	4	4
2	1	5	1	2	1	3	2	2	1	4	2	4	2	2	2	2	4	4	4	5	4	4	4	4	4	4	3	4	4	4	3	4	4	3	4	4	3	4	3	3	3	4	3	3	4	3	4	4	2
1	1	5	1	2	1	2	4	1	1	5	2	2	4	3	4	5	3	4	4	4	4	4	4	4	4	4	2	4	2	5	4	4	2	4	4	5	5	5	5	5	5	5	1	5	5	1	5	5	1
1	1	5	1	3	1	1	3	2	1	5	1	5	3	1	3	2	4	5	4	5	5	4	5	5	4	4	4	4	5	5	4	4	4	4	4	4	5	4	5	4	5	5	1	4	5	1	5	5	1
1	5	5	1	2	3	3	3	4	2	5	4	5	3	3	4	5	5	3	3	3	3	3	5	3	3	3	3	3	3	3	3	3	3	3	3	3	3	3	3	3	3	3	3	3	3	3	3	3	3
3	4	4	4	4	4	4	5	5	4	4	4	4	5	3	5	4	4	4	4	3	5	4	3	4	3	4	4	5	4	4	3	4	3	5	5	3	4	4	4	3	5	5	4	4	4	4	4	4	4
2	2	3	2	3	1	2	3	3	2	4	2	4	2	2	2	2	4	4	4	4	4	4	4	4	4	4	4	4	3	4	4	4	4	4	4	2	4	4	4	3	5	4	4	4	4	4	4	4	2
2	2	4	1	2	1	3	4	1	2	4	5	5	2	2	2	3	5	4	5	5	4	4	4	5	3	5	5	5	4	5	4	4	2	4	5	2	4	4	3	4	4	3	3	4	3	3	3	3	2
1	1	5	1	2	1	1	3	2	1	4	1	4	2	2	3	2	4	4	5	4	4	4	4	5	4	4	4	5	4	4	5	4	4	4	4	3	3	4	4	3	4	4	3	4	4	2	4	4	2
2	2	4	2	2	1	2	3	3	2	4	2	4	3	2	4	3	4	4	4	4	4	4	4	4	4	4	4	4	4	4	3	4	4	4	4	4	4	4	4	3	3	4	2	3	4	2	4	4	2
1	2	4	1	1	1	2	2	4	1	4	1	4	2	2	2	4	4	5	5	5	5	4	4	5	4	4	5	5	5	5	3	5	4	3	5	5	4	5	3	4	3	3	4	3	3	4	4	3	3
1	2	5	2	3	1	2	2	2	1	4	1	3	3	2	4	4	3	3	4	4	3	3	4	3	4	4	2	3	3	4	3	3	5	3	4	4	5	3	5	5	5	5	1	3	5	1	5	5	1
2	1	5	1	2	1	1	3	1	1	5	4	2	2	2	2	1	4	5	5	5	5	5	5	5	4	4	4	5	4	4	4	5	4	4	5	4	5	4	4	4	4	4	4	4	4	5	4	4	2
1	1	5	1	1	1	1	4	4	1	5	1	5	1	1	1	1	5	5	5	5	4	4	2	5	3	4	5	5	5	5	5	5	4	5	5	4	2	5	2	5	4	2	4	4	2	5	3	3	3
3	3	3	3	3	3	4	3	3	3	3	2	4	3	2	2	3	4	4	4	4	4	4	4	4	4	4	4	4	4	3	3	4	4	4	4	3	4	4	4	4	4	4	4	4	4	4	4	4	2
1	1	5	1	1	1	1	3	1	1	5	5	5	2	1	1	3	5	5	5	5	4	3	3	5	4	4	5	5	5	5	5	5	5	5	5	4	4	5	5	5	5	5	4	5	5	4	5	5	1
3	3	5	3	2	3	2	3	3	2	3	2	3	3	3	3	3	3	3	3	3	3	3	3	3	3	3	3	3	3	3	3	3	3	3	3	3	3	3	3	3	3	3	3	3	3	3	3	3	3
2	3	5	2	2	2	4	2	4	2	4	5	3	3	4	4	4	3	4	4	4	3	3	2	4	3	3	3	3	2	3	2	3	4	2	2	4	2	4	1	3	3	1	4	2	2	4	2	3	3
3	1	5	1	2	1	1	3	1	2	3	1	5	1	1	1	2	5	4	5	5	5	5	4	5	4	4	5	5	5	5	5	5	3	4	5	3	4	3	5	3	4	5	2	4	5	2	5	5	1
2	2	5	2	3	1	2	3	1	2	3	2	5	1	2	2	2	5	4	4	5	5	4	4	4	4	5	5	5	4	4	4	5	5	4	5	5	3	5	2	4	2	3	4	2	3	5	3	3	2
2	3	4	2	4	2	3	3	3	2	3	3	4	3	2	3	3	4	4	4	4	3	3	4	4	4	4	3	4	3	3	3	4	3	3	4	3	3	3	3	3	3	3	3	3	3	3	3	3	3
1	1	5	1	3	1	1	4	1	1	4	1	5	1	1	1	2	5	5	5	5	5	5	4	5	5	5	4	5	5	2	4	5	4	5	5	4	4	5	4	4	4	5	2	4	5	4	5	5	1
2	2	4	2	3	1	2	3	3	2	4	1	4	2	2	3	2	5	5	5	5	4	4	4	5	4	4	5	5	4	3	3	5	4	3	4	4	3	4	3	3	3	4	4	4	4	4	4	4	3
1	5	5	1	1	2	5	3	3	1	5	1	5	1	1	1	1	5	5	5	5	5	5	5	5	5	5	5	5	5	1	5	5	1	5	5	1	5	5	5	1	5	5	1	5	5	1	5	5	1
3	2	3	2	3	1	1	3	3	2	3	2	4	4	2	4	4	5	4	4	5	5	5	4	4	4	4	4	4	5	4	4	5	4	4	4	5	5	5	5	2	4	5	2	4	5	2	5	5	1
1	1	5	1	3	1	1	3	3	1	4	2	5	4	1	3	3	5	5	5	5	5	5	4	5	4	5	5	5	4	5	5	5	4	5	4	4	3	5	3	3	4	3	5	4	3	4	3	3	2
1	1	5	1	2	1	1	2	3	1	5	1	4	5	2	3	3	5	5	5	4	3	5	2	5	3	5	4	4	4	4	4	4	4	4	4	4	4	4	4	4	4	4	4	4	4	4	5	5	1
2	2	4	2	2	1	2	1	3	2	3	2	2	2	2	4	4	4	4	4	4	4	4	4	3	3	4	2	4	3	5	4	4	2	4	4	2	2	4	2	3	4	3	3	4	2	4	4	4	2
2	4	3	4	4	1	2	1	3	4	3	2	3	2	5	3	5	3	3	3	3	3	3	2	3	3	3	3	2	3	2	3	3	3	3	2	3	1	1	1	5	3	1	2	3	1	3	2	2	5
2	1	4	1	1	1	1	1	2	1	1	1	4	2	1	4	4	4	4	4	4	4	4	4	4	4	4	4	4	3	4	4	4	4	4	4	4	3	4	3	4	4	3	4	3	3	4	4	4	2
3	4	3	2	3	3	3	3	4	1	3	2	5	3	3	3	4	5	3	5	5	4	5	4	4	4	4	4	4	4	4	3	5	4	3	3	4	3	3	3	3	3	3	3	3	3	3	3	4	3
3	5	4	4	2	2	5	4	2	2	3	4	2	4	5	5	5	2	2	2	3	3	3	3	2	3	3	2	2	1	5	1	3	2	4	3	2	1	5	1	3	1	1	2	4	1	2	1	2	4
1	3	4	1	2	1	2	3	1	2	3	2	4	2	2	2	2	4	4	4	4	4	4	4	4	4	4	4	4	4	3	4	4	4	4	4	4	4	4	3	3	4	4	3	4	4	4	4	4	2
2	2	5	2	2	1	2	3	2	2	4	2	4	2	2	3	4	4	4	4	4	4	4	4	4	4	4	4	4	2	4	3	4	4	3	4	4	3	4	1	4	2	2	4	2	2	4	3	3	3
1	1	5	1	3	1	1	3	4	3	2	3	4	4	3	4	4	4	3	3	3	3	3	3	3	4	3	4	3	3	3	3	4	3	3	4	3	4	4	4	4	3	4	2	4	4	2	4	4	2
1	1	5	1	2	1	1	3	1	1	5	1	1	1	1	1	1	5	4	5	5	5	5	4	5	4	5	5	5	5	2	5	5	5	5	5	5	5	2	5	2	5	5	2	5	5	2	5	5	1
2	1	4	2	1	1	2	3	1	1	4	1	5	1	1	1	5	5	4	5	4	5	3	4	4	4	5	5	5	4	2	3	4	3	3	4	3	4	3	5	3	3	4	3	3	5	2	5	5	1
5	5	5	5	5	5	5	5	5	5	5	5	5	5	5	5	5	5	5	5	5	5	5	5	5	5	5	5	5	5	5	5	5	5	5	5	5	5	5	5	5	5	5	5	5	5	5	5	5	5
3	2	5	2	3	1	2	3	3	2	5	1	4	2	2	2	3	5	3	4	4	4	4	4	4	4	4	4	4	3	3	3	4	4	4	3	4	5	3	3	5	3	4	2	5	5	2	5	5	1
3	2	5	4	4	2	4	4	4	3	5	3	3	4	4	4	4	4	4	3	4	4	4	4	3	4	4	4	4	3	4	4	4	3	5	4	4	3	4	3	5	4	3	4	4	3	5	3	3	4
2	2	4	2	2	2	3	2	3	2	4	4	4	3	3	3	4	4	3	4	4	4	4	3	4	3	4	3	3	3	3	3	4	4	2	4	4	3	3	2	3	3	2	4	2	2	4	3	3	3
1	1	5	1	1	1	1	3	3	1	2	1	5	3	1	3	3	5	4	4	5	5	4	4	4	4	4	5	5	4	5	3	5	5	5	5	5	4	5	3	4	3	5	2	3	3	2	5	5	1
3	1	5	1	5	1	1	3	3	1	5	2	5	1	1	1	1	5	5	5	5	5	5	5	5	5	5	5	5	5	5	5	5	5	5	5	5	4	5	5	5	5	5	4	5	4	4	4	5	1
1	2	4	1	2	1	3	3	2	1	5	2	5	2	2	3	1	5	4	4	5	5	4	4	4	4	4	5	5	4	5	3	5	2	4	5	2	4	4	5	2	3	5	2	4	5	1	5	5	1
3	1	4	2	3	1	2	2	3	1	4	1	4	2	1	2	2	4	4	4	4	4	4	4	4	4	4	4	5	4	4	4	4	4	4	4	4	4	4	4	4	4	4	2	4	4	2	5	5	1
1	1	4	2	3	3	2	3	5	3	3	4	4	4	4	5	5	4	5	4	4	5	4	4	5	4	4	5	4	4	3	3	4	5	3	5	4	5	4	5	4	4	4	4	4	4	5	4	5	5
2	1	4	2	1	1	1	4	1	1	5	2	4	4	1	5	4	5	4	4	4	3	4	4	4	4	5	5	5	4	5	4	4	4	4	5	4	5	5	5	2	4	4	5	5	4	5	4	4	4
1	3	4	1	1	1	4	4	1	1	1	4	4	4	3	4	4	4	4	4	4	4	4	4	4	4	4	3	3	3	3	3	4	4	4	3	4	3	4	3	2	4	4	2	4	3	2	5	5	1
2	3	5	2	3	2	5	3	3	2	5	4	4	2	2	2	2	5	4	5	5	5	5	5	5	5	5	4	5	5	4	4	5	4	4	5	4	4	4	5	4	4	5	2	4	4	2	5	5	1
5	1	4	1	2	2	2	4	3	2	5	2	4	2	1	2	2	4	4	4	4	4	4	4	4	4	4	5	5	4	5	4	4	4	4	4	4	4	4	2	4	4	4	2	4	2	2	4	4	1
2	2	4	2	3	2	2	2	4	2	4	2	4	2	2	3	2	4	4	4	4	4	4	2	4	2	4	3	4	4	4	3	4	2	4	4	2	3	4	4	4	4	4	2	4	4	2	4	4	2
2	2	4	2	3	2	2	2	2	2	4	2	4	3	1	4	4	3	4	4	4	3	4	4	4	4	4	3	4	4	4	3	4	4	3	4	4	3	4	4	4	4	4	2	3	4	2	4	4	1
2	2	5	1	3	1	1	2	2	1	5	2	4	2	2	2	3	5	4	5	5	5	4	4	4	5	5	5	5	4	2	3	5	4	4	5	4	5	3	4	3	3	5	2	4	4	2	4	4	2
4	4	5	5	4	5	5	5	5	5	4	4	5	5	4	4	3	3	2	4	3	5	3	4	2	4	5	4	5	3	4	2	4	3	4	5	3	3	4	5	3	3	4	4	5	2	4	4	3	5
3	2	5	2	3	2	2	3	2	2	5	3	5	5	3	4	4	5	4	5	5	4	4	5	4	4	5	5	5	4	3	5	5	5	4	5	4	5	5	5	5	5	5	5	5	5	5	5	5	5
3	2	2	2	2	2	3	3	3	2	4	2	5	4	5	4	3	4	4	3	5	4	3	3	4	4	3	4	4	3	3	4	3	5	5	5	3	4	5	4	5	3	5	4	4	4	5	5	5	2
1	2	4	2	3	1	2	1	1	2	3	1	5	4	3	4	3	5	4	4	5	4	4	3	4	4	5	4	4	4	5	4	4	4	4	4	4	4	5	4	3	4	4	2	4	4	2	5	5	1
3	4	4	1	2	1	1	3	2	1	4	1	4	2	1	2	2	5	2	4	4	4	3	2	4	4	4	3	4	2	4	4	3	2	4	2	4	3	3	2	4	5	4	2	5	4	2	5	5	1
3	4	4	2	3	2	4	4	5	2	4	4	3	4	3	4	4	3	2	3	4	3	3	3	3	3	3	2	2	2	4	3	3	2	3	3	2	3	3	2	3	3	3	2	3	3	2	4	4	2
1	1	3	1	1	1	5	1	5	1	3	1	5	5	1	3	3	5	5	5	4	4	4	4	5	4	5	5	5	5	4	4	5	4	4	5	3	5	4	5	3	5	5	5	4	5	4	5	5	1
1	1	5	1	3	1	1	5	1	1	3	1	5	1	1	1	1	5	5	5	5	5	4	3	5	4	5	5	3	5	2	5	5	2	5	5	1	5	3	5	3	5	5	2	5	5	2	5	5	1
2	1	5	1	1	1	1	2	1	2	4	5	5	1	1	1	3	5	5	5	5	4	5	4	5	5	5	4	5	4	3	4	5	5	4	5	5	3	4	4	5	4	4	2	4	4	3	5	5	1
1	1	5	1	3	1	1	5	3	1	4	1	5	1	1	1	1	4	4	4	4	4	4	4	4	4	4	3	4	3	3	4	4	4	4	4	2	3	3	3	3	4	4	2	4	4	2	5	5	1
2	2	4	2	4	3	3	3	4	1	4	3	2	3	4	5	5	2	4	4	3	3	4	2	2	4	1	2	2	2	1	2	3	5	2	2	5	1	1	1	1	1	1	5	1	1	5	2	2	4
2	2	4	2	3	3	4	3	3	2	4	3	3	2	3	3	4	5	4	4	4	4	4	4	4	4	4	3	4	4	4	4	4	5	4	4	3	2	4	3	5	3	3	5	4	2	4	3	3	3
1	2	5	2	3	1	2	2	3	2	3	2	4	1	1	4	4	4	5	5	5	5	4	4	5	4	5	5	4	4	4	4	4	4	4	4	5	2	4	3	4	3	2	4	3	3	5	4	3	2
1	1	1	1	1	1	1	3	2	1	1	1	4	4	1	2	4	4	4	4	4	4	4	4	4	4	4	4	4	4	3	4	4	4	4	4	4	3	4	4	4	4	3	4	4	4	4	3	3	2
3	2	4	2	3	3	3	2	3	1	3	3	4	3	3	3	4	4	4	4	4	4	3	4	3	2	4	4	3	2	3	3	3	4	1	4	3	3	5	2	5	1	2	3	1	2	5	3	3	3
1	1	5	1	1	1	1	3	1	1	3	2	4	2	3	2	5	4	4	4	5	4	4	4	4	4	4	4	4	4	4	3	4	4	3	4	4	4	3	4	3	3	4	2	3	4	3	5	5	1
1	1	5	1	1	1	2	1	2	1	5	2	4	2	1	2	4	5	4	5	5	4	4	2	5	4	4	4	4	4	4	4	5	2	4	4	2	3	4	4	4	4	4	4	4	4	2	5	5	1
2	2	4	2	2	2	2	3	2	2	4	3	4	3	2	3	4	4	4	4	4	4	4	4	4	4	4	4	4	4	4	4	4	4	4	4	4	4	4	4	4	4	4	4	3	3	4	4	4	2
3	3	4	2	3	2	3	4	4	2	4	3	3	4	3	3	4	4	3	3	3	4	4	4	4	2	4	4	3	3	3	4	4	4	3	4	4	3	3	3	3	3	3	3	3	3	3	3	3	3
2	4	4	2	3	3	4	1	5	4	3	3	2	3	4	4	4	2	2	2	2	2	2	2	2	2	3	2	2	2	5	2	2	3	2	2	2	2	5	2	3	2	3	3	2	2	3	3	3	3
1	2	5	2	3	1	2	3	3	2	5	1	5	1	1	1	3	5	5	5	5	5	5	5	5	5	5	5	5	4	5	5	5	4	4	5	5	4	3	5	3	4	5	2	4	4	1	5	5	1
2	2	4	2	3	3	4	3	3	2	2	4	3	2	2	2	2	5	5	5	5	5	5	5	5	5	5	4	4	4	4	3	4	5	4	4	5	2	2	2	2	2	2	4	2	2	4	2	2	3
1	1	5	1	2	1	1	2	4	1	5	1	3	4	2	2	2	3	4	3	4	2	4	4	4	4	4	5	4	3	2	4	5	5	4	5	4	5	4	5	4	4	5	4	4	5	4	5	5	1
1	2	4	2	2	2	2	2	4	2	4	2	5	2	2	2	2	4	4	4	4	4	4	4	4	4	4	4	4	4	4	3	4	2	4	4	3	4	3	4	2	3	4	2	3	4	2	4	4	2
2	1	4	2	3	1	1	3	3	2	4	1	5	1	1	2	3	5	5	5	5	4	4	3	5	5	4	5	5	5	4	4	5	5	4	5	5	3	5	3	5	4	5	4	4	5	4	5	5	1
2	2	4	2	3	2	4	2	4	2	3	2	4	4	2	3	4	4	4	4	4	4	4	4	4	4	4	3	4	3	5	2	4	4	2	4	4	3	4	2	4	2	2	4	3	2	4	3	3	2
2	2	4	2	3	1	2	3	2	2	4	2	5	3	2	2	2	4	4	4	4	4	4	4	4	4	4	5	5	4	2	5	4	2	3	4	2	4	4	4	2	3	4	2	4	4	2	4	4	2
2	2	4	2	2	1	2	2	3	1	5	1	5	4	1	2	4	4	3	4	5	5	3	2	4	4	4	5	4	3	4	4	5	4	4	5	5	3	4	2	4	4	2	4	4	2	4	4	4	3
2	5	4	2	2	4	2	2	4	2	2	4	4	4	4	4	5	5	5	5	5	5	5	5	4	5	5	5	5	5	5	5	5	3	5	4	5	2	5	2	4	2	2	2	2	4	4	2	2	2
5	4	4	4	4	4	4	4	4	5	5	4	4	4	4	4	4	4	4	4	5	4	4	4	4	4	4	4	4	4	4	4	4	4	4	4	4	4	4	4	4	4	4	4	4	4	4	4	4	4
1	2	5	1	1	1	2	4	2	2	5	2	4	4	2	2	4	5	5	5	5	5	5	5	5	5	5	4	5	4	5	4	4	4	4	4	4	4	4	4	4	4	5	3	4	4	4	5	5	1
3	2	4	2	3	1	2	2	3	2	4	2	4	2	3	3	4	4	4	4	4	4	3	4	4	3	4	4	4	4	3	3	4	4	4	4	4	4	4	4	3	4	4	2	4	4	2	4	4	2
1	1	4	1	4	1	1	4	1	1	1	1	4	3	2	3	4	4	4	4	4	4	4	4	4	3	4	4	4	4	4	4	4	4	4	4	4	4	4	4	4	4	4	4	4	4	4	4	4	4
3	2	5	3	2	1	2	1	3	2	4	2	5	2	1	1	2	5	4	3	4	5	4	3	4	4	3	4	5	3	5	4	5	4	4	5	4	4	2	3	1	4	5	3	4	4	3	5	5	1
2	2	4	2	4	1	2	3	2	2	3	2	4	2	2	2	2	4	4	4	4	4	4	4	4	4	4	4	4	3	4	3	3	4	3	3	4	4	4	4	4	4	4	2	4	4	2	5	5	1
2	1	5	1	3	2	4	2	4	2	4	2	4	4	3	4	4	4	4	3	4	4	4	4	2	4	4	4	2	3	2	2	4	2	2	4	4	5	2	4	2	2	4	2	2	4	2	5	5	2
2	2	4	2	3	2	2	2	2	2	3	2	3	3	3	3	3	4	3	4	4	4	4	4	4	4	4	4	4	3	4	4	4	4	4	4	4	1	4	1	4	4	2	3	3	1	3	2	2	4
3	2	5	1	3	1	2	3	5	3	5	1	5	1	1	3	5	5	3	4	4	5	3	5	4	3	4	3	5	3	5	3	3	3	3	3	3	3	5	3	3	3	5	3	3	3	3	5	5	1
1	2	5	2	2	1	2	5	1	2	4	3	4	1	1	1	1	5	4	5	5	5	5	3	5	4	5	4	5	4	5	4	4	2	5	4	4	3	3	2	4	3	3	3	3	3	3	3	3	4
1	3	4	2	2	1	2	3	4	2	4	2	4	2	2	2	4	4	4	4	4	4	4	4	4	4	4	4	4	4	4	4	4	4	4	4	4	4	3	4	2	4	4	2	4	3	3	5	4	2
2	3	3	1	1	1	1	3	3	1	3	3	3	3	2	3	4	5	3	3	3	3	2	2	4	3	4	3	4	2	5	4	5	4	4	4	5	3	5	2	5	4	4	5	4	4	4	5	5	1
1	1	4	1	2	1	1	4	1	1	4	1	1	2	1	2	1	5	4	4	4	4	4	4	4	4	4	5	5	4	2	4	4	2	4	4	2	5	3	5	3	4	5	1	4	5	1	5	5	1
1	1	4	1	1	3	2	3	1	3	3	1	5	3	1	1	3	5	5	5	5	5	5	5	5	5	5	5	5	5	1	3	5	5	5	5	2	5	5	5	1	5	5	5	4	5	2	4	5	3
1	1	5	1	2	1	1	3	1	1	5	1	2	1	2	2	2	5	5	5	5	5	5	4	5	5	4	4	4	4	5	4	5	5	4	5	4	2	5	2	3	5	2	5	4	3	5	3	3	2
1	1	5	1	3	1	2	4	2	1	5	2	4	2	2	2	3	4	5	5	5	5	4	3	5	4	5	4	5	4	4	3	4	2	4	4	2	3	4	3	4	4	5	1	4	4	1	5	5	1
3	3	4	2	3	2	3	4	3	2	4	2	4	4	4	4	4	4	4	4	4	4	4	4	4	4	4	4	4	4	4	4	4	4	4	4	4	4	4	3	3	3	3	4	4	4	3	4	4	3
2	4	5	1	3	3	4	2	3	3	2	4	3	4	4	4	4	3	3	2	3	2	3	2	3	4	4	2	2	2	3	2	2	4	2	2	4	1	4	2	5	1	1	5	1	2	4	4	2	2
3	2	4	3	2	2	3	1	4	2	4	3	5	1	2	4	4	5	4	4	4	4	4	4	4	3	4	5	5	5	5	5	5	5	5	5	5	1	5	1	5	4	1	4	4	1	4	2	2	5
1	2	5	1	3	1	1	3	3	2	4	1	5	1	1	1	2	5	4	5	5	5	4	4	5	4	5	5	5	5	4	5	5	4	5	5	4	5	1	5	1	5	5	1	5	5	1	5	5	1
2	4	4	2	4	2	5	1	4	4	2	2	2	4	4	4	4	2	2	2	3	2	2	2	2	4	2	1	2	2	3	2	2	3	2	2	2	1	3	3	2	1	3	4	1	3	4	3	2	3
3	1	4	2	3	1	4	3	4	2	3	2	4	3	3	3	3	4	4	4	4	4	4	4	4	4	4	4	3	3	3	3	4	4	3	4	4	3	4	2	4	4	2	2	4	2	2	2	3	2
1	1	5	1	1	1	1	3	3	1	5	1	4	1	1	1	2	5	5	5	5	5	5	5	5	5	5	5	5	5	4	4	5	2	4	5	3	5	3	5	2	4	5	1	4	5	1	5	5	1
3	5	4	3	3	2	3	3	3	3	3	4	3	3	3	3	3	4	4	4	4	4	4	4	4	4	4	4	4	4	4	3	4	3	4	4	3	4	3	4	4	4	4	4	4	4	4	3	3	3
1	1	5	1	3	1	1	1	1	1	5	1	5	2	2	4	4	5	5	5	5	5	4	4	4	4	4	4	5	3	3	4	5	2	4	4	2	4	3	3	3	5	5	2	4	4	2	5	5	1
1	3	4	1	2	2	4	2	1	2	4	3	3	4	4	4	2	4	4	4	5	4	4	3	4	4	4	3	4	3	3	3	4	4	3	3	4	3	3	3	3	3	3	2	3	3	2	4	4	2
1	2	4	1	1	3	1	3	3	2	4	1	5	3	1	3	4	5	3	5	5	4	4	4	5	4	4	4	5	3	5	3	4	4	4	4	4	3	4	3	3	3	3	4	4	3	4	5	5	2
1	1	5	1	1	1	1	5	1	1	5	1	5	4	1	5	4	5	5	5	5	5	5	5	5	5	5	5	5	5	4	5	5	2	5	5	4	5	4	5	5	5	5	2	5	5	2	5	5	1
1	1	5	1	1	3	5	1	5	1	5	1	1	5	5	5	5	3	3	1	4	3	3	1	1	1	4	1	1	1	5	1	1	5	5	1	5	1	5	1	5	5	1	5	5	1	5	1	1	5
3	4	4	3	3	3	4	2	3	3	4	3	3	4	4	4	4	3	3	3	3	3	3	3	3	3	3	3	3	3	4	3	3	4	3	3	4	3	5	3	3	3	3	4	3	3	3	3	3	3
1	5	5	1	5	1	4	3	3	1	5	1	5	1	1	1	1	5	5	5	5	5	5	5	5	5	5	5	5	5	5	5	5	1	5	5	1	5	5	5	5	5	5	1	5	5	4	5	5	1
2	2	4	2	3	2	2	2	2	2	2	2	4	2	2	2	2	4	4	4	4	4	4	4	4	4	4	4	4	3	3	4	4	4	4	4	4	4	4	2	2	4	4	2	4	4	2	4	4	2
1	1	5	2	1	1	1	4	3	2	5	1	5	1	1	2	1	5	5	5	5	5	1	5	5	5	5	5	5	5	5	5	5	5	5	5	5	5	5	5	1	5	5	1	5	5	1	5	5	1
2	2	4	2	2	2	2	4	2	2	2	2	4	2	2	2	2	4	4	4	4	4	4	4	4	4	4	4	4	4	4	4	4	4	4	4	4	4	4	4	4	4	4	4	4	4	4	4	4	2
1	1	5	1	1	1	1	3	4	1	5	1	5	1	3	1	5	5	5	5	5	5	4	2	5	3	4	5	5	5	5	5	5	4	5	5	1	3	5	3	5	5	3	5	4	3	5	3	3	3
2	2	3	2	2	2	2	2	2	3	2	5	5	2	4	4	4	4	4	4	4	4	4	4	4	4	4	4	4	4	4	4	4	4	4	4	4	3	3	4	4	4	3	4	3	3	4	4	4	4
2	2	4	2	2	2	3	4	5	2	4	2	4	5	1	5	5	3	3	3	4	3	4	2	3	3	3	3	3	2	5	2	2	5	3	2	4	5	4	4	3	4	5	2	4	5	2	5	5	5
2	4	4	2	2	2	4	3	3	3	2	4	4	2	4	4	2	3	2	2	4	2	3	2	2	2	3	2	3	3	4	2	3	4	2	3	4	2	3	2	2	2	2	4	2	2	2	3	3	2
4	4	5	2	3	4	4	5	2	4	2	4	4	4	2	3	3	3	4	3	4	5	3	3	4	4	4	4	3	2	3	3	5	4	4	4	4	4	3	4	3	3	3	5	5	5	4	2	4	3
2	2	4	2	3	2	2	2	3	2	4	2	3	3	2	4	4	3	4	3	4	3	3	3	3	4	4	3	3	3	2	3	4	5	4	4	4	3	3	2	3	2	3	4	2	3	4	3	3	2
1	1	5	1	1	1	1	3	2	1	5	1	5	1	1	1	1	5	5	5	5	5	5	5	5	5	5	5	5	5	5	3	5	2	4	5	1	5	5	5	5	4	5	1	4	5	1	5	5	1
1	1	4	1	2	1	1	3	5	1	5	2	4	3	2	2	4	5	4	4	5	5	5	4	5	5	5	4	5	5	5	4	5	4	5	5	4	4	3	5	3	5	5	3	5	5	3	5	5	1
3	2	4	1	3	3	3	3	3	1	3	2	5	1	2	2	3	5	3	4	5	3	3	4	3	3	4	3	4	4	4	3	4	4	3	4	4	3	3	3	3	3	3	3	3	3	3	3	3	3
4	4	3	4	3	3	2	4	1	3	4	2	5	3	4	4	3	4	4	5	5	4	4	3	3	3	4	5	4	4	4	4	5	3	5	4	4	2	3	3	4	4	2	3	4	5	4	4	3	3
5	5	5	5	5	5	5	5	5	5	5	4	5	5	4	5	5	5	5	5	5	5	5	4	5	5	5	5	5	5	4	5	5	5	5	5	5	5	5	5	5	5	5	5	5	4	5	5	5	4
2	2	4	2	3	3	2	3	3	2	4	3	4	4	2	3	3	4	4	3	4	4	4	4	4	3	4	4	4	3	4	4	4	5	3	4	4	4	3	3	4	3	4	4	3	4	4	4	4	2
1	1	4	1	1	1	1	1	1	1	4	1	4	4	1	3	4	5	5	5	5	5	5	5	5	5	5	5	5	5	3	4	5	4	4	4	2	5	4	5	1	5	5	1	5	5	1	5	5	1
1	1	5	1	2	1	2	3	2	1	3	2	4	1	1	1	3	4	3	4	4	4	3	4	4	3	4	4	4	3	4	3	4	4	4	4	4	4	4	3	3	3	4	3	4	3	2	4	4	2
2	4	4	3	4	4	4	4	4	3	3	4	4	4	4	4	4	3	4	4	3	5	3	4	3	3	4	3	3	4	4	4	3	3	4	4	5	4	4	4	4	4	4	5	4	5	4	4	3	3
1	1	5	1	1	1	1	1	1	1	3	1	5	1	1	1	3	5	5	5	5	5	5	5	5	5	5	5	5	5	5	3	5	2	3	5	2	4	4	4	5	5	5	3	5	5	2	5	5	1
2	2	4	2	3	1	4	5	1	2	4	1	4	2	2	2	2	4	4	4	4	4	4	4	4	4	4	4	4	4	4	4	4	4	4	4	4	4	3	4	4	4	4	2	4	4	2	4	4	1
5	1	5	1	3	1	1	3	3	1	3	1	5	1	1	3	5	5	5	5	5	5	4	2	5	5	5	3	5	5	5	4	5	5	3	5	5	3	5	5	5	4	5	5	4	5	5	5	5	2
3	2	3	3	3	3	3	3	3	3	3	3	4	3	2	2	2	3	3	3	3	3	3	3	3	3	3	4	4	3	3	4	4	3	3	4	3	3	3	3	3	3	3	3	3	3	3	3	3	3
3	4	3	3	3	4	4	4	2	3	4	4	4	3	3	4	4	4	4	3	4	5	5	4	4	4	4	4	5	4	3	4	4	3	4	4	3	3	4	4	4	3	4	3	4	4	4	4	3	3
1	2	4	1	2	1	1	1	3	2	4	1	5	1	1	2	2	5	3	5	5	4	4	3	4	3	4	4	5	4	4	4	5	4	4	4	4	4	4	4	3	4	5	2	4	4	2	5	5	1
1	1	5	1	3	1	1	4	1	1	5	1	5	1	1	1	2	5	5	5	5	4	4	4	5	4	4	3	5	3	2	3	4	2	4	5	2	3	3	3	2	3	5	2	4	4	1	5	5	1
1	2	4	1	3	1	2	3	1	1	3	1	4	2	3	2	2	4	4	4	4	4	4	4	4	4	4	3	4	3	4	3	4	3	3	4	3	3	4	3	3	3	3	3	3	3	3	3	3	3
2	4	4	2	3	2	3	3	3	2	4	3	4	3	2	4	4	3	3	4	4	3	4	4	4	4	4	4	4	3	4	4	4	2	3	3	2	3	4	3	3	3	3	4	2	3	3	3	3	3
1	1	5	1	1	1	2	4	1	1	5	1	5	4	1	1	2	5	5	5	5	5	4	5	5	5	5	5	5	5	3	5	5	5	5	5	5	4	4	4	3	4	4	4	4	4	4	4	4	1
5	2	4	3	2	1	3	3	1	2	4	2	2	4	2	4	4	3	2	4	4	3	2	2	4	4	4	3	4	3	3	3	3	3	3	3	4	3	2	3	3	3	3	2	2	3	3	4	4	2
1	2	4	1	2	1	2	5	1	1	4	1	4	2	2	2	3	4	4	4	4	4	4	4	4	4	4	3	3	4	3	4	4	5	4	4	5	4	4	4	4	4	4	5	4	4	4	4	4	1
4	3	3	3	3	1	3	3	3	3	3	3	3	3	3	2	2	3	3	3	5	3	3	4	3	3	4	3	3	3	3	3	3	3	3	3	3	3	4	3	3	3	3	3	3	3	2	3	3	3
1	3	5	2	2	1	2	3	3	2	4	2	5	2	1	4	4	4	4	4	4	4	4	4	4	4	4	4	5	4	4	3	4	3	4	5	4	2	4	4	4	4	5	2	4	5	2	5	4	1
1	1	4	1	2	1	2	3	1	1	4	1	5	1	1	1	2	5	5	5	5	4	4	4	5	4	4	5	5	4	3	3	5	4	3	5	4	4	3	4	4	3	5	2	3	5	2	5	5	1
1	1	4	1	2	1	3	3	3	2	4	2	4	4	3	3	4	4	3	4	5	4	3	4	4	4	4	3	4	3	4	3	3	4	3	4	4	4	4	3	3	3	3	3	3	3	3	4	4	2
1	1	5	1	1	1	1	1	1	1	4	1	4	1	1	2	1	5	4	4	5	5	4	2	4	3	5	5	5	3	2	4	4	4	4	4	5	5	3	4	1	4	5	1	4	5	1	5	5	1
1	2	4	2	2	1	1	2	4	1	4	1	5	2	1	3	4	4	4	4	4	3	4	3	4	3	4	4	5	5	3	4	5	4	4	5	4	2	5	2	4	3	2	4	3	3	5	3	3	2
1	1	5	1	2	1	2	3	2	1	4	1	2	4	2	4	4	4	2	2	4	4	3	2	2	2	4	4	4	4	2	2	4	5	2	4	5	4	4	4	2	2	4	2	2	4	2	5	5	1
2	1	3	1	1	1	2	4	1	1	2	1	5	1	1	2	3	5	5	5	4	5	5	5	5	4	5	5	4	5	5	4	4	4	5	4	4	5	4	5	5	5	5	4	5	5	4	5	5	1
1	5	5	1	2	1	3	5	5	1	4	2	5	2	2	2	2	5	5	5	5	5	5	5	5	4	5	4	5	2	5	4	5	5	4	4	5	4	4	2	4	4	4	4	3	4	4	4	4	1
3	2	4	2	2	2	4	3	3	2	3	2	5	3	2	2	4	4	4	4	4	4	3	4	4	4	4	4	4	4	2	4	4	3	3	4	4	4	3	3	2	4	4	3	3	4	3	4	4	3
2	4	4	1	3	2	4	1	5	1	4	2	4	2	3	3	4	4	4	4	4	5	4	4	4	4	4	4	4	2	4	4	3	4	3	3	4	2	5	2	4	4	2	5	4	2	5	3	2	3
2	3	4	2	3	2	3	3	3	2	4	2	5	4	3	3	2	4	4	4	4	4	4	4	4	4	4	4	3	3	4	3	4	3	3	4	3	2	3	1	4	2	2	3	2	2	2	3	3	2
2	4	4	1	2	1	3	3	3	1	4	4	3	4	3	4	5	3	4	4	4	2	4	2	4	4	4	4	4	2	4	4	3	4	4	4	4	3	4	2	3	4	3	5	4	2	4	4	4	2
5	5	4	1	5	1	2	1	5	1	2	2	1	5	4	4	5	4	3	5	5	5	3	5	4	4	4	4	2	1	4	3	4	5	4	4	5	4	3	2	4	4	4	4	4	5	4	5	5	1
2	1	4	1	2	2	2	3	3	2	4	4	4	3	3	2	2	4	3	4	4	3	3	3	3	4	4	3	4	3	3	3	3	3	3	3	3	3	3	3	3	3	3	4	3	3	3	4	4	3
3	3	3	3	3	3	4	2	4	3	3	3	3	2	3	4	3	3	2	2	3	3	3	2	2	3	3	3	3	2	3	3	3	3	3	3	3	3	3	3	3	3	2	3	3	3	3	2	2	4
1	1	5	1	2	1	1	3	3	1	4	1	5	1	1	1	4	5	4	5	5	5	4	4	4	4	4	5	5	5	5	4	5	4	5	5	4	5	5	5	5	5	5	2	5	5	4	5	5	1
1	5	4	1	2	1	3	2	3	1	4	2	3	4	4	4	4	3	3	3	3	2	3	3	3	3	4	3	2	2	4	2	3	4	2	3	4	1	3	1	3	2	1	2	2	1	3	1	1	4
2	4	4	2	3	3	4	3	4	2	4	4	3	4	3	3	2	4	2	4	3	2	2	2	3	4	2	3	3	2	4	2	3	2	2	2	4	2	3	2	2	2	3	4	2	2	4	4	4	2
1	1	4	2	3	1	1	1	1	1	3	1	5	1	1	1	4	5	4	4	5	4	3	4	4	4	4	4	4	4	4	4	4	4	4	4	4	5	3	5	3	3	5	2	4	5	1	5	5	1
1	1	5	1	2	1	1	1	4	1	5	1	5	1	1	1	1	5	5	5	5	5	4	4	5	4	4	5	5	5	5	5	5	4	5	5	4	5	5	5	5	5	5	2	5	5	2	5	5	1
2	2	4	2	2	1	2	3	1	3	4	3	3	2	2	2	4	4	4	4	4	4	4	4	4	4	4	4	4	3	4	4	4	5	4	4	5	2	3	2	3	4	3	3	4	2	2	3	3	2
1	1	5	1	2	1	1	3	3	2	5	1	5	2	1	2	4	5	5	5	5	5	5	4	4	5	5	4	5	5	4	4	5	5	4	5	4	5	5	5	4	4	5	2	4	5	2	5	5	1
1	2	5	1	2	1	1	3	3	2	4	1	4	2	3	2	4	5	4	5	4	4	4	3	4	4	4	3	4	3	3	4	4	4	3	4	4	4	4	4	3	3	4	1	3	4	1	5	5	1
1	3	4	2	3	1	2	4	3	2	3	2	4	2	2	2	3	5	4	4	4	3	4	3	4	3	4	4	3	4	4	4	3	3	3	3	4	3	4	3	3	3	4	4	3	4	4	3	4	2
5	5	5	5	5	5	5	5	5	5	5	5	5	5	5	5	5	4	4	4	4	4	5	4	4	4	4	5	5	5	5	5	5	5	5	5	5	5	5	5	5	5	5	5	5	5	3	5	5	1
2	2	3	2	5	2	3	2	5	2	5	5	5	5	2	5	5	4	4	4	4	4	4	4	4	4	4	5	5	5	5	5	5	5	5	5	5	5	5	5	5	5	5	5	5	5	5	4	4	4
2	1	4	1	3	1	2	3	2	1	3	1	5	2	2	3	3	4	4	4	4	4	4	4	4	4	4	4	4	3	3	4	4	4	4	4	4	3	3	4	3	4	4	2	4	4	2	5	5	1
2	1	4	2	2	1	2	3	3	2	5	2	4	4	1	3	4	5	4	4	5	5	5	4	5	4	4	4	5	3	2	3	3	4	4	3	4	5	3	5	3	5	5	5	3	5	3	5	5	1
1	1	5	2	5	1	1	1	3	1	1	1	5	1	1	1	1	5	5	5	5	5	5	5	4	2	5	5	5	5	5	5	5	1	5	5	2	5	5	5	1	5	5	2	5	5	2	5	5	1
2	1	5	1	1	2	1	1	5	1	4	2	4	1	2	2	2	5	5	5	5	5	4	5	5	5	5	5	5	4	5	5	5	2	4	5	2	5	5	5	5	5	5	2	5	5	1	5	5	1
1	2	2	2	2	1	2	2	4	2	2	2	4	2	2	3	4	3	4	4	3	3	4	4	5	4	4	3	3	3	2	2	3	5	2	4	4	2	5	2	5	2	3	2	2	3	2	3	3	2
4	2	4	2	2	2	4	2	4	2	3	3	3	3	3	2	2	3	4	4	4	3	4	3	3	3	2	2	3	3	3	3	3	4	3	3	4	2	4	2	4	3	2	2	3	2	2	2	2	4
2	5	2	2	5	5	5	2	5	2	4	2	1	5	5	5	5	2	1	1	2	3	3	2	1	2	2	1	1	1	5	4	1	2	4	1	1	1	5	1	5	4	1	4	5	1	4	1	1	5
2	5	4	2	3	1	5	4	2	4	4	5	1	5	5	5	4	1	1	1	1	2	1	2	1	2	1	1	1	1	5	5	1	5	1	1	5	1	4	1	5	1	1	1	4	1	1	4	1	2
1	1	5	1	1	1	4	3	2	1	5	3	4	1	1	3	2	5	4	3	5	4	3	3	3	3	4	3	4	3	3	3	4	3	4	4	3	1	5	1	5	4	1	4	4	1	4	2	1	5
1	1	5	1	1	1	1	3	3	1	5	1	5	1	1	1	2	5	5	5	5	5	5	5	5	5	5	4	4	4	4	4	5	5	4	5	5	3	4	3	4	4	3	3	4	2	2	3	3	1
2	2	5	1	2	3	2	2	3	1	4	3	5	4	2	4	2	5	5	5	5	5	4	5	5	5	5	5	5	5	3	4	5	5	5	5	4	3	3	3	2	3	3	5	4	3	4	4	3	3
1	1	5	1	1	1	2	2	2	1	5	5	3	4	3	5	4	3	4	4	5	4	4	4	4	4	4	3	4	3	3	3	3	4	3	3	4	2	4	2	3	3	4	4	3	3	4	5	5	1
3	5	5	3	3	3	3	3	3	3	5	3	3	3	3	3	2	3	4	3	3	3	3	3	3	3	3	3	3	3	3	3	3	3	3	3	3	4	3	3	3	3	3	4	3	5	3	5	5	3
1	1	5	1	3	1	2	4	3	1	5	1	5	1	1	3	3	5	5	5	5	5	5	5	5	5	5	5	5	5	4	4	5	5	5	5	4	1	5	1	5	1	1	1	4	1	1	1	1	5
1	2	5	1	2	1	2	3	1	2	5	2	3	4	2	4	5	4	4	3	4	3	4	4	4	4	4	4	4	4	4	3	4	5	3	4	5	4	4	4	3	4	5	2	2	5	2	5	5	1
1	1	4	1	2	1	2	3	1	3	5	1	5	3	1	1	2	5	5	5	5	5	4	4	5	4	5	5	5	5	4	5	5	4	4	5	4	4	3	4	4	4	4	2	4	4	2	5	5	1
2	2	4	2	2	2	2	3	2	2	3	2	4	2	2	2	2	4	4	4	4	4	4	3	4	4	4	3	4	4	4	3	4	4	3	4	4	3	4	3	3	3	3	4	3	4	2	4	4	2
1	5	5	2	2	1	2	3	3	2	4	5	5	2	2	2	2	5	5	4	5	5	5	2	4	4	5	5	5	5	3	5	5	4	4	4	4	5	5	5	4	4	4	3	4	5	3	5	5	1
2	3	5	1	3	1	3	3	3	1	4	2	4	3	3	3	4	4	3	4	4	3	3	3	4	3	4	3	4	3	4	3	4	3	3	4	3	3	4	3	3	3	4	3	4	4	3	5	5	1
3	2	4	2	3	2	3	4	4	2	3	2	4	4	3	2	4	4	4	4	4	4	4	4	3	3	4	4	3	4	4	4	5	3	4	4	4	4	4	5	4	4	4	4	4	4	4	4	4	2
2	2	4	2	2	2	2	2	2	2	4	2	5	2	2	2	2	4	4	4	4	4	4	4	4	5	4	5	4	4	2	3	4	3	4	4	2	4	2	4	2	3	4	2	4	4	2	4	4	1
2	2	5	2	2	2	2	2	2	2	5	2	5	2	2	2	2	5	5	5	5	5	5	5	4	5	5	5	5	3	5	5	5	2	3	5	2	3	3	3	3	5	3	3	5	3	3	5	5	3
2	2	4	1	2	1	2	3	3	1	4	2	4	2	2	2	2	5	4	5	5	5	4	4	4	4	5	4	4	4	5	4	5	4	4	5	5	4	4	5	4	4	5	4	4	4	4	5	5	2
5	4	4	3	4	3	4	4	3	3	4	4	4	4	3	4	4	4	3	3	3	4	4	4	4	4	4	5	3	4	3	3	4	4	4	4	5	4	4	4	5	4	3	4	3	4	5	3	3	4
1	1	4	1	1	1	2	3	4	1	4	1	4	3	1	4	4	4	4	5	5	5	4	4	5	3	4	4	5	3	5	3	5	5	4	4	4	2	3	2	3	3	4	4	4	4	4	5	5	1
1	1	5	1	2	1	3	5	1	2	5	2	5	5	1	1	3	5	5	5	5	5	5	2	3	3	5	5	5	5	5	5	5	5	5	5	3	5	3	4	5	5	5	5	5	4	4	5	5	1
3	4	4	2	3	2	4	3	3	3	4	2	4	4	2	3	4	4	4	4	4	4	4	4	4	4	4	4	4	4	4	4	4	4	4	4	4	4	4	4	4	4	4	4	4	4	4	5	5	2
1	1	5	1	2	1	1	2	1	1	5	1	5	5	1	2	4	5	5	5	5	5	5	5	5	5	5	5	5	4	2	5	5	5	5	4	2	5	5	4	3	5	5	1	5	4	1	5	5	1
1	3	5	1	1	1	2	3	1	1	5	1	4	2	2	3	4	5	2	3	5	4	3	3	4	4	4	5	5	3	3	4	5	4	4	5	3	4	5	4	3	3	5	3	4	5	1	5	5	1
1	2	5	1	2	2	4	4	5	1	5	1	4	4	3	2	5	4	4	4	4	4	4	4	4	4	4	4	3	4	5	4	4	5	4	4	5	5	4	3	2	5	4	1	5	4	1	5	5	1
2	2	5	2	2	2	2	5	2	2	5	2	5	5	2	5	5	5	5	5	5	5	5	5	5	1	5	4	3	4	4	2	3	5	3	4	4	4	2	5	3	5	2	4	3	4	3	5	5	2
3	2	3	2	3	2	2	3	3	2	3	2	4	2	2	2	3	4	4	4	4	4	4	4	4	4	4	3	3	3	4	3	4	4	3	4	4	3	3	3	3	4	3	4	3	3	4	4	4	3
1	1	5	1	1	1	1	3	1	1	4	1	5	1	1	2	2	5	5	5	5	5	5	4	5	5	4	4	5	4	2	3	5	5	2	5	5	3	4	5	2	4	5	1	4	4	1	5	5	1
2	4	4	2	2	2	2	3	3	2	4	2	4	4	2	4	4	4	4	4	4	4	4	4	4	4	4	4	4	4	4	4	4	4	4	4	4	4	4	3	4	3	3	2	4	3	3	4	3	3
1	1	5	1	1	1	1	2	1	2	4	2	5	1	1	2	2	4	4	5	5	5	4	4	5	4	4	3	4	4	4	4	4	2	4	4	2	3	2	5	2	4	5	1	4	5	1	5	5	1
1	1	1	1	1	1	1	3	1	1	1	1	5	4	1	1	1	5	4	5	5	5	5	5	5	5	5	5	5	5	5	5	5	5	5	5	4	5	5	5	1	5	5	1	5	5	1	5	5	1
1	2	5	3	1	3	3	3	3	2	5	2	4	4	3	4	2	5	3	4	5	4	3	3	4	4	4	4	5	4	4	4	4	2	3	4	3	2	4	1	3	3	1	2	3	1	2	3	3	4
1	4	5	1	3	3	4	4	2	1	4	3	4	4	1	4	4	5	5	5	5	3	5	5	5	5	5	5	5	3	5	5	5	3	5	5	3	5	4	5	4	5	5	4	5	5	4	5	5	2
2	2	4	2	2	1	2	3	1	2	3	1	4	2	2	3	2	4	3	4	4	4	3	4	4	4	4	4	4	4	4	3	4	4	4	4	3	4	3	4	3	4	3	3	4	3	3	4	4	1
1	1	5	2	1	1	2	3	1	1	4	1	5	3	1	3	3	5	4	5	5	5	5	4	5	4	2	5	5	5	5	4	5	5	2	5	5	5	1	5	5	3	5	2	3	4	2	5	5	1
2	2	4	1	3	1	1	3	3	2	4	1	5	2	1	3	2	5	4	4	5	4	4	5	5	4	5	4	5	5	5	4	5	2	4	5	2	4	4	5	5	4	5	1	4	5	2	5	5	1
1	1	5	1	3	1	1	1	1	1	2	1	5	1	1	1	1	5	5	5	5	5	5	5	5	5	5	5	5	5	2	5	5	5	5	5	5	5	5	5	2	5	5	2	5	5	2	5	5	1
3	3	3	3	2	2	2	3	3	3	3	4	4	3	3	3	3	4	4	4	4	4	4	2	4	4	4	4	3	3	3	3	3	3	3	3	3	3	3	3	3	3	3	3	3	3	3	3	3	3
1	1	4	1	2	1	2	3	1	1	3	1	5	2	1	3	3	5	5	5	4	4	4	5	5	4	4	5	5	5	3	2	5	4	5	5	4	3	4	3	5	4	4	4	4	4	3	5	5	1
3	2	4	2	1	1	1	4	1	2	4	1	5	1	1	2	2	5	5	5	5	4	4	2	5	3	5	4	5	4	4	4	5	4	5	5	4	4	4	4	4	4	3	4	4	3	4	4	4	2
1	1	4	2	1	1	1	3	1	1	4	1	5	3	1	2	1	5	4	4	5	5	5	4	4	4	4	4	5	5	3	4	5	3	5	5	5	4	4	4	1	4	4	2	4	5	3	5	5	1
1	2	5	2	2	1	2	3	3	1	4	2	4	1	1	1	2	5	5	5	5	3	4	2	5	3	4	4	4	2	4	3	4	5	3	5	5	3	3	2	3	3	3	5	3	3	5	4	4	2
1	2	5	2	2	1	2	4	3	2	5	2	4	2	1	2	2	4	4	4	5	4	4	4	4	4	4	4	4	4	2	4	4	4	2	4	4	4	4	3	3	4	3	5	2	3	5	4	3	3
3	2	5	2	3	2	2	3	3	2	4	5	5	2	2	4	4	5	4	5	5	5	5	5	5	5	5	5	5	5	5	3	5	5	3	5	4	3	4	3	5	3	5	4	3	3	4	4	4	3
1	2	4	2	2	1	1	3	1	2	2	2	5	1	1	4	4	4	3	4	3	3	3	2	3	2	4	2	4	3	4	2	3	5	3	3	5	4	3	4	3	4	4	3	4	4	2	5	5	1
2	2	5	2	2	1	2	4	4	2	4	2	5	1	1	2	4	5	5	5	5	5	5	5	5	5	5	4	4	4	4	4	5	4	4	4	4	3	4	3	5	4	3	5	3	3	5	4	3	3
3	3	2	3	3	4	5	1	5	3	3	5	1	1	5	5	1	1	1	1	1	1	1	1	1	1	1	1	1	1	1	1	1	1	1	1	1	1	1	1	1	1	1	1	1	1	1	1	1	5
2	1	5	1	4	1	1	4	2	2	5	1	5	1	1	1	2	5	4	5	5	5	4	4	4	4	5	4	5	5	5	4	5	4	4	5	4	4	5	4	4	4	4	2	4	4	1	4	4	1
2	1	4	1	3	1	1	2	1	1	4	1	5	2	1	2	2	5	4	5	4	4	4	4	5	4	4	3	5	4	4	4	5	5	4	4	3	5	3	5	2	4	5	4	4	5	4	5	5	1
1	2	5	1	2	1	4	3	2	1	2	2	4	4	2	2	4	4	4	4	4	4	4	4	4	4	4	4	4	4	4	4	4	4	4	4	4	4	4	4	3	4	4	2	3	4	2	5	5	1
1	2	5	1	1	1	1	1	3	1	5	1	5	3	1	2	2	5	5	5	5	5	5	3	5	4	5	3	5	5	5	5	5	1	5	5	1	3	5	1	5	3	1	3	5	1	4	3	3	3
3	3	4	3	4	4	4	3	3	4	3	3	5	5	4	1	3	4	4	3	3	4	5	2	4	3	4	3	3	3	3	3	3	3	4	4	3	4	5	2	5	5	3	5	4	4	4	4	4	5
1	1	5	1	1	1	1	3	5	2	5	1	5	2	1	2	2	5	5	5	4	4	3	4	5	3	5	5	5	5	3	3	5	2	3	5	2	5	5	5	5	3	5	2	1	5	2	5	5	1
1	1	4	1	2	1	1	3	3	1	4	1	4	2	1	1	2	5	5	5	5	5	4	2	5	5	4	4	4	4	3	4	4	2	3	5	2	4	3	5	2	2	5	2	3	5	2	5	5	1
1	2	4	2	2	2	2	3	2	1	4	1	5	2	1	4	5	4	4	5	5	5	4	4	4	4	3	4	4	3	4	4	4	4	5	4	3	4	4	3	4	4	4	4	3	4	4	4	4	3
2	2	4	2	3	2	2	3	2	2	4	4	4	2	2	2	2	4	4	4	4	4	4	4	4	4	4	4	4	4	4	4	4	4	4	4	4	4	4	4	4	4	4	2	4	4	2	4	4	2
3	3	5	2	2	2	2	4	5	2	5	2	5	3	3	2	4	4	3	4	5	3	3	4	5	5	5	4	2	4	5	4	4	2	3	3	1	3	3	5	4	5	4	2	2	4	1	5	5	2
1	2	4	1	2	1	2	3	3	1	5	1	5	1	1	2	2	5	4	4	5	5	4	4	4	4	4	3	5	4	4	4	5	3	5	4	2	2	4	5	4	4	5	2	4	4	4	4	5	1
2	2	4	3	3	2	2	3	3	3	5	2	1	1	1	1	1	4	4	4	4	4	4	4	4	4	4	4	4	4	4	4	4	4	4	4	4	4	4	3	2	3	4	3	2	4	3	5	5	5
1	1	5	1	3	1	3	3	3	1	4	1	5	1	1	1	2	5	5	5	5	5	5	5	5	5	5	5	5	5	5	5	5	5	5	5	5	5	4	5	5	5	5	2	5	5	4	5	5	1
1	1	5	1	1	1	1	3	5	1	5	1	5	1	1	1	5	5	5	5	5	5	5	5	5	5	5	5	5	4	4	4	5	3	4	5	3	5	5	5	5	4	5	3	4	5	2	5	5	1
3	2	4	1	3	1	2	3	5	1	2	2	5	1	3	4	4	5	5	5	5	5	5	5	5	5	5	5	5	5	5	5	5	1	5	5	1	5	5	3	5	5	3	5	5	1	4	2	2	4
4	2	4	2	1	4	2	3	3	2	4	1	4	2	1	2	4	4	3	4	4	4	3	4	2	3	4	3	4	3	4	3	4	4	4	4	2	3	4	3	4	3	3	4	4	3	5	3	3	3
1	4	4	2	2	3	3	3	3	2	2	5	4	4	3	4	4	4	2	3	4	4	4	4	3	3	4	3	3	2	4	4	3	3	4	2	3	3	4	2	3	4	3	3	3	3	3	3	3	3
2	2	3	1	3	2	2	3	3	2	3	4	4	3	3	4	5	4	5	5	5	5	4	4	5	4	5	3	3	2	4	4	3	4	5	3	5	2	4	3	4	2	3	4	2	3	5	4	2	2
1	1	5	1	1	1	1	3	4	1	5	1	5	1	2	3	4	5	5	4	5	3	4	4	4	2	4	4	5	3	4	4	5	5	4	5	4	3	4	2	2	3	2	4	3	2	2	3	3	1
2	2	4	2	3	2	2	3	3	2	3	2	5	3	2	2	2	4	3	4	4	4	3	4	4	4	4	4	4	3	4	3	3	4	4	3	4	4	4	3	4	3	4	4	4	3	4	4	4	2
4	3	4	1	3	1	2	3	4	2	3	2	4	4	2	3	5	4	4	5	5	4	4	4	4	3	4	4	4	4	2	3	4	4	3	4	4	3	4	3	4	3	3	3	3	4	5	3	3	2
1	2	4	2	2	1	2	1	2	2	4	2	4	4	2	2	4	4	4	4	5	2	3	3	4	2	4	4	4	5	4	4	5	4	4	5	4	4	4	4	2	4	4	2	4	4	2	4	4	1
1	1	4	1	1	1	2	3	1	1	3	1	5	1	1	1	2	5	3	5	5	5	4	3	5	3	4	3	3	4	2	3	4	1	3	4	1	3	3	3	3	3	4	1	3	3	1	5	5	1
1	2	4	1	4	2	4	3	3	3	5	3	5	3	1	4	4	4	5	4	5	4	4	4	4	5	4	4	4	4	1	3	5	2	4	5	2	4	4	3	5	4	5	2	3	4	3	5	4	1
3	2	4	2	2	2	2	4	2	2	4	2	4	2	2	2	4	4	4	4	4	4	4	4	4	4	4	4	4	4	3	3	4	4	4	4	4	4	4	4	3	4	4	2	4	4	2	5	5	1
3	2	4	2	3	3	3	3	4	2	4	3	4	2	2	3	3	4	4	4	4	4	4	4	4	4	4	3	4	3	4	4	4	3	3	3	3	2	4	2	4	3	2	3	3	2	3	2	2	4
3	2	4	2	3	1	2	3	3	2	4	2	4	2	2	2	2	4	4	4	4	4	4	4	4	4	4	4	4	4	3	4	4	4	4	4	4	4	3	4	3	4	4	3	4	4	4	4	4	2
1	5	5	1	1	1	1	3	5	1	2	1	5	1	1	1	1	5	5	5	5	5	5	5	5	5	5	5	5	5	5	5	5	2	5	5	4	5	5	5	1	5	5	1	4	5	1	5	5	1
1	1	5	1	3	1	2	2	3	1	3	1	3	3	1	2	2	3	3	4	5	3	4	4	4	4	4	4	4	4	4	3	4	4	3	4	4	4	4	3	3	3	3	4	3	3	5	4	4	1
1	1	4	1	5	1	1	3	3	5	5	1	5	2	1	1	4	5	4	5	5	5	5	5	5	5	5	4	5	5	4	5	5	5	5	5	5	5	2	5	4	5	5	2	5	5	1	5	1	4
1	5	5	1	1	1	1	3	3	1	1	1	5	3	1	2	3	5	4	4	5	4	4	3	5	4	4	5	5	5	5	3	5	5	4	5	5	5	4	5	4	4	5	1	4	5	1	5	5	1
1	1	5	1	1	1	5	1	4	1	5	2	4	4	2	5	2	5	4	1	4	5	4	2	4	4	4	5	2	2	1	1	4	1	3	3	2	1	1	1	1	1	1	1	1	1	1	1	1	2
2	4	4	3	4	4	4	3	2	4	5	2	4	3	4	4	3	3	3	5	4	4	4	4	4	5	4	5	4	3	2	2	3	5	3	4	4	4	2	3	4	4	4	4	4	3	3	3	3	3
1	1	4	1	1	1	2	2	1	1	5	1	4	2	3	2	2	4	4	4	4	4	4	4	4	4	4	4	4	4	4	4	4	4	4	4	4	2	4	1	4	4	2	2	4	2	2	3	1	1
1	1	5	1	5	1	1	3	1	1	5	1	5	4	2	2	5	5	5	5	5	4	4	5	5	4	5	5	5	5	4	5	5	4	4	5	4	4	5	5	5	4	5	5	4	4	4	4	4	2
1	1	5	1	1	1	1	2	1	2	5	1	5	2	1	4	1	5	5	5	5	5	5	5	5	4	4	5	5	5	4	5	5	5	5	5	4	5	5	5	1	4	5	1	5	5	1	5	5	1
1	1	5	1	1	1	1	1	1	1	4	1	5	2	1	2	4	5	5	5	5	2	2	1	5	1	4	5	5	5	5	3	5	5	5	5	5	5	5	5	5	5	5	2	5	5	2	5	5	1
2	2	4	2	3	1	2	3	3	2	2	2	4	2	2	2	2	4	4	4	5	4	4	4	4	4	4	4	4	3	3	3	4	4	4	4	4	4	3	3	2	4	4	2	4	4	2	4	4	1
2	2	4	2	3	1	3	3	1	2	4	3	4	3	3	3	3	3	4	4	4	4	4	4	4	4	4	3	4	3	4	4	4	4	4	4	4	3	3	3	3	4	4	2	4	4	2	4	4	2
1	2	4	1	2	1	1	3	4	1	1	1	5	2	1	4	3	4	5	5	5	4	4	4	5	4	4	3	5	4	2	5	5	4	4	5	4	4	2	5	5	3	5	2	4	5	3	5	5	1
3	3	3	3	3	3	3	3	3	3	3	3	3	3	3	3	3	3	3	3	3	3	3	3	3	3	3	3	3	3	3	3	3	3	3	3	3	3	3	3	3	3	3	3	3	3	3	3	2	3
1	1	5	1	2	1	4	3	1	1	2	2	1	5	4	4	5	1	1	1	3	2	1	1	1	2	1	1	1	1	2	1	1	1	1	1	1	1	1	1	3	1	3	1	3	3	1	4	4	2
1	1	5	1	1	1	1	4	2	2	5	1	4	2	1	2	4	5	5	5	5	5	5	5	5	5	5	5	5	5	4	5	5	4	5	5	4	5	3	5	4	5	5	1	5	5	1	5	5	1
1	1	5	1	1	1	1	1	1	1	5	1	5	2	2	2	3	5	5	5	5	5	5	4	5	5	5	5	5	5	3	5	5	2	5	5	2	5	3	5	3	5	5	1	5	5	1	5	5	1
1	1	5	1	2	1	2	1	3	1	5	1	4	2	2	2	3	4	5	5	5	3	5	5	5	5	5	5	5	5	2	4	5	5	3	5	5	5	4	5	5	4	5	1	4	5	1	5	5	1
1	1	5	1	1	1	1	5	1	1	3	1	4	2	1	5	5	5	4	5	5	5	5	2	5	5	4	5	4	4	4	4	5	5	4	5	5	5	5	5	3	4	5	1	5	5	1	5	5	1
2	2	5	1	2	1	2	3	1	2	2	2	3	2	1	1	1	4	5	5	4	2	3	5	5	5	5	5	5	2	5	5	5	5	5	4	5	2	5	2	5	5	5	2	5	4	2	5	5	2
1	2	4	1	3	1	2	3	2	1	4	2	5	2	1	1	2	5	5	5	5	4	4	4	5	5	4	4	5	4	4	5	5	4	5	5	2	4	5	4	3	4	4	4	4	4	4	5	4	1
1	3	4	1	1	1	3	3	3	2	5	1	5	2	1	3	3	3	3	3	3	3	3	3	3	3	3	5	5	5	5	5	5	5	3	5	5	5	5	5	5	5	5	1	5	5	1	5	5	1
1	1	3	1	2	1	2	3	2	1	4	1	4	1	1	2	2	4	4	4	4	4	3	2	4	4	4	3	4	4	4	4	5	4	4	3	4	5	4	5	2	4	5	3	4	4	3	5	5	1
4	4	4	3	4	3	4	4	4	4	4	3	4	4	4	5	5	5	5	5	5	5	5	5	5	5	5	4	3	3	4	5	4	4	4	3	4	4	4	5	5	4	4	5	3	4	4	3	3	4
2	1	4	1	1	1	1	1	1	1	4	2	4	2	1	1	2	5	4	5	5	4	4	4	4	4	4	5	5	4	2	5	4	4	4	4	4	4	4	5	4	4	4	2	3	5	1	5	5	1
3	4	5	1	1	1	2	3	5	1	5	1	5	2	2	2	4	5	5	5	5	5	4	3	5	4	5	5	5	5	4	4	5	4	3	5	4	5	4	4	4	5	5	2	3	5	2	5	5	1
1	2	4	1	2	1	1	2	2	2	4	1	3	2	1	3	2	3	3	3	3	3	3	4	3	2	4	2	2	3	3	2	1	3	4	3	3	4	3	3	3	3	4	3	4	3	3	5	5	1
1	1	4	1	3	1	1	3	2	1	3	1	5	1	1	1	1	4	5	5	4	4	4	4	5	4	3	3	4	4	4	4	4	4	4	4	4	3	4	4	3	4	4	3	4	4	2	5	5	2
1	3	2	1	2	1	2	3	1	1	4	2	4	2	1	3	3	4	4	4	4	4	4	4	4	4	4	4	3	4	3	4	4	3	4	4	3	4	3	4	3	4	4	3	5	4	3	4	5	2
4	2	4	2	2	2	2	4	4	2	4	2	5	5	2	2	4	4	4	4	4	4	4	4	4	4	4	4	5	4	4	2	4	4	4	4	4	4	4	4	4	4	5	4	4	4	4	4	4	2
1	1	5	1	1	1	1	5	1	1	5	1	5	1	1	1	1	5	5	5	5	5	4	4	5	5	5	4	5	5	3	4	5	4	4	5	4	5	5	5	5	4	5	4	3	5	3	5	5	1
2	2	5	2	4	2	3	2	2	2	4	5	4	4	2	3	4	4	4	4	4	4	4	4	3	4	4	4	4	4	2	3	4	4	4	4	2	4	4	4	4	4	4	2	4	4	4	5	5	2
2	1	5	1	3	1	2	3	2	1	4	2	4	2	2	2	2	5	4	5	4	4	4	4	5	4	4	3	4	4	3	3	4	4	3	4	4	4	3	5	3	3	5	2	4	5	2	5	5	1
2	2	5	2	3	2	3	1	2	2	4	3	3	3	3	3	3	4	4	4	4	4	4	4	4	4	4	3	4	3	4	4	4	5	4	4	5	2	5	2	5	4	3	5	4	3	5	3	3	3
1	2	4	2	3	1	2	3	3	2	2	1	4	3	3	3	4	4	5	4	5	5	3	2	4	2	5	4	4	4	4	4	4	4	4	4	4	3	3	4	4	4	4	2	4	4	3	4	4	2
1	1	5	1	1	1	1	1	1	1	5	1	5	3	1	4	5	5	3	5	5	5	5	5	5	4	5	5	5	5	5	5	5	5	5	5	5	5	5	5	1	5	5	1	5	5	1	5	5	1
2	1	5	1	3	1	1	2	4	1	4	2	5	2	1	3	2	5	4	5	5	5	5	4	5	5	4	4	5	5	5	4	5	4	4	5	4	4	4	4	4	5	5	3	4	4	3	4	5	2
1	1	5	1	3	1	1	3	1	1	5	1	4	2	3	3	4	4	4	4	5	4	4	3	4	4	4	4	4	4	5	3	4	4	3	4	4	3	3	4	3	3	5	2	3	3	2	5	5	1
2	2	5	1	3	1	2	1	2	1	3	2	4	2	1	2	2	4	4	4	4	4	4	3	4	4	4	3	4	3	4	4	4	3	3	4	2	3	3	4	2	4	4	2	4	4	2	5	5	1
4	3	5	3	2	3	3	1	3	3	5	1	5	3	3	1	2	5	5	5	5	5	5	5	5	5	4	5	2	3	3	4	5	5	3	5	2	4	5	3	4	3	4	3	4	3	3	5	5	1
2	2	4	2	2	1	1	2	2	2	5	2	1	2	1	2	4	5	5	4	5	4	4	4	5	4	5	5	5	5	4	4	5	4	4	5	4	5	2	5	3	4	5	1	4	5	1	5	5	1
3	4	4	3	2	3	4	4	3	2	4	4	3	5	5	5	5	4	3	4	4	3	4	3	3	4	4	1	4	4	2	3	3	5	5	5	4	5	3	2	2	3	4	2	4	5	3	5	2	3
1	1	5	1	1	1	1	4	1	1	5	1	5	1	1	1	1	5	4	5	5	5	5	5	5	5	5	5	5	5	5	5	5	3	5	5	3	5	5	5	5	5	4	2	5	5	3	3	3	3
1	2	4	1	2	1	1	1	1	1	5	1	4	4	2	3	4	4	3	4	4	3	3	2	3	3	4	3	4	3	2	3	4	4	4	4	4	3	4	3	4	4	4	3	4	2	3	2	3	1
1	1	5	1	1	1	1	5	1	1	5	2	5	2	1	1	1	5	5	5	5	5	5	5	5	5	5	5	5	5	4	5	5	4	5	5	4	4	4	4	5	4	4	4	5	4	4	5	4	3
1	1	5	1	2	1	1	3	1	1	5	1	5	3	2	4	5	5	4	5	5	2	4	4	4	5	4	4	5	4	4	4	5	3	3	5	3	5	5	5	4	4	5	2	5	5	3	5	5	1
2	4	5	2	3	2	2	3	3	2	4	2	3	3	2	3	2	4	4	4	4	4	4	4	4	4	4	3	4	3	4	3	4	4	4	4	4	4	4	3	3	3	4	4	4	4	4	5	4	3
2	1	5	2	2	1	3	3	3	2	4	5	5	3	1	4	4	5	4	4	4	4	4	5	4	4	5	5	5	5	5	4	5	4	4	5	5	4	3	5	3	4	3	4	4	5	2	5	5	2
2	2	4	2	3	2	2	4	3	1	4	2	4	4	2	3	2	4	4	4	5	4	4	3	4	4	4	4	4	4	5	4	5	4	4	4	3	4	4	4	4	4	4	2	4	4	2	4	4	2
3	4	4	3	2	2	4	2	4	3	4	2	3	3	4	4	4	3	2	2	3	3	2	2	2	2	3	2	3	2	5	3	2	4	3	2	3	2	2	2	2	2	2	3	4	2	3	2	2	4
1	2	1	1	1	1	2	3	3	1	3	2	5	1	1	1	1	5	4	5	5	5	3	3	5	4	4	4	5	5	2	4	5	2	4	5	2	1	5	1	5	4	1	2	4	1	2	2	1	1
2	2	5	1	2	1	3	3	3	2	4	1	5	4	2	3	2	4	4	4	4	4	3	4	4	4	4	4	4	4	2	3	4	4	3	4	4	4	2	4	2	4	4	2	4	4	2	5	4	1
1	1	5	1	2	1	1	2	2	1	3	1	5	1	1	1	2	5	5	5	5	4	4	4	5	4	4	5	5	5	2	3	5	5	4	5	5	5	3	5	3	3	5	3	3	5	3	5	5	1
1	1	5	1	1	1	1	3	2	1	5	1	4	3	1	3	4	4	4	5	5	4	4	4	5	4	4	4	5	3	5	4	4	5	4	4	5	4	2	3	2	4	3	4	4	3	4	4	4	1
1	1	4	1	2	1	1	4	1	2	4	1	5	1	1	2	3	5	5	5	4	4	5	4	5	4	4	3	5	3	4	3	4	4	4	4	4	3	3	3	3	3	4	3	4	3	3	4	4	1
4	1	5	1	3	1	2	5	1	1	4	1	5	2	1	3	5	5	5	5	5	5	4	4	4	4	5	1	5	3	4	4	4	5	4	4	5	2	4	2	1	2	5	1	2	4	1	5	5	1
2	2	4	2	2	1	4	3	2	2	4	2	3	2	2	4	4	4	4	4	4	3	4	3	4	4	4	4	4	3	5	3	4	4	4	4	4	4	5	3	3	2	4	2	4	3	2	4	4	1
1	1	5	1	2	1	1	3	1	1	4	1	3	1	2	3	4	3	5	5	5	3	5	4	5	4	4	4	4	4	4	4	4	4	3	4	5	4	4	5	5	3	5	1	4	5	1	5	5	1
2	1	4	2	2	1	2	2	2	2	2	2	4	1	1	1	2	4	4	4	4	5	4	4	4	4	4	4	5	5	4	4	4	4	4	4	4	5	3	4	3	4	4	4	4	4	3	4	4	1
5	1	5	1	3	1	3	3	3	1	5	1	4	3	3	4	4	4	5	4	4	4	4	4	4	4	4	5	5	5	5	4	5	4	4	5	4	2	3	1	4	4	3	5	4	1	5	1	1	5
2	3	4	2	3	2	3	2	2	2	4	2	4	2	2	3	3	4	4	4	4	4	4	4	4	4	4	4	4	3	4	4	4	4	4	4	4	4	4	3	4	4	4	4	4	2	4	4	4	2
1	1	4	2	3	1	1	4	1	1	5	1	5	1	1	2	2	5	5	5	5	4	5	4	1	5	5	5	5	5	4	5	5	5	5	5	5	5	4	5	1	5	5	5	4	5	5	5	5	1
2	2	4	3	3	1	1	3	3	2	3	2	5	2	2	3	3	5	4	4	4	4	3	4	4	4	4	3	4	4	5	3	5	2	3	5	2	3	4	4	4	3	4	2	3	4	2	4	4	2
2	1	4	1	3	1	1	3	2	1	3	1	5	1	1	2	3	5	3	5	5	5	4	4	4	4	4	4	5	4	5	3	5	4	4	4	5	4	5	3	4	3	3	4	4	3	4	4	4	2
2	2	5	2	3	1	3	3	3	2	4	3	4	2	2	2	4	4	4	4	4	4	3	3	4	4	4	3	4	4	4	4	4	4	4	4	4	3	4	3	4	4	4	4	4	4	4	4	4	3
2	2	4	2	3	1	3	3	3	2	4	2	4	2	2	1	4	4	4	4	5	5	4	2	4	4	2	2	4	3	5	5	4	2	5	5	2	4	5	3	4	4	4	2	4	3	4	5	5	2
2	1	5	2	1	1	2	4	2	2	4	1	5	4	3	1	3	5	3	4	5	4	3	4	3	4	5	4	4	3	2	3	4	3	4	4	2	3	3	3	1	4	4	2	4	4	2	5	5	1
1	2	4	1	1	1	2	1	2	1	2	1	4	2	3	2	2	5	3	4	5	5	3	4	5	4	5	4	5	5	3	4	5	4	4	5	4	5	2	4	2	4	5	1	4	5	1	5	5	1
2	5	5	1	3	3	3	3	4	1	5	1	5	4	1	5	5	3	4	4	5	4	3	3	3	3	5	5	5	3	4	3	5	5	3	4	4	3	3	2	5	3	3	5	3	3	4	3	3	3
4	4	4	4	4	4	4	4	4	4	4	4	4	4	4	4	4	4	4	4	4	4	4	4	4	4	4	4	4	4	4	4	4	4	4	4	4	4	4	4	4	4	4	4	4	4	4	4	4	4
4	4	5	3	4	4	4	4	3	3	4	3	5	4	4	3	4	4	3	5	4	4	5	4	4	4	3	5	4	4	4	4	4	4	5	4	3	5	4	4	4	5	5	4	5	4	5	4	5	4
3	1	5	1	2	1	1	3	2	1	5	1	4	2	1	2	3	5	5	5	5	5	5	5	5	5	5	5	5	5	2	3	5	4	5	5	4	5	4	5	3	3	5	1	5	5	1	5	5	1
1	1	5	1	1	1	1	4	1	1	5	1	4	1	1	1	4	5	5	4	5	2	5	3	5	4	4	5	5	5	4	5	5	5	5	5	5	5	5	5	4	5	5	1	5	5	1	5	5	1
3	2	4	3	3	2	3	2	4	3	3	3	4	3	3	3	3	5	5	5	5	4	5	4	5	4	4	5	5	4	3	4	4	4	4	4	4	3	3	3	3	4	3	3	4	3	3	3	3	3
3	2	5	2	3	1	1	3	3	2	5	1	5	2	2	3	4	5	5	5	5	5	5	4	5	4	5	4	5	4	5	4	5	3	5	5	4	5	5	5	3	5	5	3	5	5	2	5	5	1
2	1	5	2	3	1	1	2	3	2	4	2	5	2	1	1	4	5	4	4	5	4	4	4	4	4	5	5	5	5	3	4	5	4	4	5	5	3	4	4	4	4	4	4	4	4	4	5	5	1
4	3	3	4	4	3	3	3	3	4	4	4	3	3	4	4	4	4	4	3	3	5	4	3	4	4	4	5	4	3	5	4	4	3	4	4	3	4	3	4	4	3	2	4	3	5	3	4	4	5
2	2	4	2	2	1	2	2	2	1	4	3	4	3	1	3	4	5	4	4	5	4	4	4	4	4	4	4	4	4	4	4	4	5	4	4	5	3	4	4	4	4	4	4	4	4	4	4	4	2
2	1	3	1	3	1	1	4	2	1	3	1	4	2	2	3	3	4	4	4	4	4	4	4	4	4	4	4	4	4	3	3	4	5	3	5	5	4	4	4	3	3	5	2	3	4	2	5	5	2
2	4	4	4	3	1	2	3	3	3	3	5	5	4	3	3	3	4	3	4	5	5	4	4	4	4	5	4	4	4	3	3	4	5	3	5	4	4	4	4	2	3	5	3	3	5	2	5	5	1
1	1	5	1	3	1	2	3	5	1	4	2	5	1	1	1	1	5	4	4	4	4	4	2	4	4	4	3	5	3	5	3	5	2	4	5	2	3	4	5	3	3	5	1	5	5	1	5	5	1
1	1	4	1	3	1	2	3	3	1	5	1	5	1	1	1	1	5	5	5	5	5	5	5	5	5	5	4	5	4	4	4	4	4	4	4	2	5	3	5	3	5	5	2	5	5	2	5	5	1
2	1	4	1	3	1	1	3	3	2	5	2	4	3	2	3	4	3	4	4	4	3	4	2	4	3	4	4	4	3	5	3	4	4	4	4	4	4	4	5	4	3	5	4	5	5	3	5	5	1
2	2	4	3	4	1	2	3	3	4	4	2	4	2	2	3	2	4	4	4	4	4	4	4	4	4	4	4	4	3	3	3	4	4	4	4	4	4	3	3	3	3	4	3	4	4	2	5	4	2
2	1	5	1	2	1	1	1	1	1	3	2	5	1	1	1	2	5	5	5	5	3	4	3	5	3	4	5	5	5	4	3	5	5	3	5	5	4	4	3	4	3	4	4	3	4	4	3	4	2
5	5	5	4	5	5	5	4	5	4	4	5	5	4	4	5	4	4	5	4	5	4	4	5	5	5	4	5	4	5	5	4	4	5	5	4	5	4	4	5	5	4	4	4	5	5	5	4	4	5
1	1	5	2	2	3	2	4	3	1	5	2	5	2	2	2	4	5	5	5	5	5	4	4	4	4	5	5	5	5	4	3	5	4	3	5	4	4	4	3	4	3	3	4	3	4	4	4	3	2
3	3	3	3	3	2	3	2	2	3	3	2	3	3	4	4	4	3	3	3	3	3	3	3	3	3	3	3	3	3	3	2	3	3	2	3	3	3	3	2	3	2	4	3	2	3	3	4	4	2
2	2	4	2	3	1	2	3	3	2	4	2	4	3	2	3	5	4	3	4	4	4	4	4	4	4	4	4	5	3	3	3	4	5	4	4	5	4	3	3	4	3	5	3	4	4	3	5	5	1
1	1	5	1	2	1	1	3	3	1	2	1	5	1	1	2	2	5	5	5	5	5	5	4	5	4	4	5	4	4	2	4	5	2	4	5	2	5	2	4	2	4	5	2	5	4	2	5	5	1
1	1	1	1	1	1	1	1	1	1	1	1	1	1	1	1	1	1	1	1	1	1	1	1	1	1	1	1	1	1	1	1	1	1	1	1	1	1	1	1	1	1	1	1	1	1	1	1	1	1
1	1	5	1	2	5	1	1	3	1	5	1	5	3	1	1	2	5	5	5	5	5	5	5	5	5	5	5	5	4	3	5	5	5	5	5	5	5	5	4	4	5	4	1	5	4	4	5	5	1
4	2	5	1	2	1	3	5	4	1	4	2	3	3	2	3	4	4	4	4	4	4	3	3	3	3	4	3	4	3	3	3	4	3	3	3	5	4	3	3	3	3	3	3	4	4	4	3	4	3
4	5	4	4	4	3	4	3	4	4	4	4	3	4	4	4	3	3	3	4	4	3	3	4	4	4	3	3	3	3	3	2	3	4	4	3	3	3	3	3	3	4	3	3	4	3	4	3	3	4
2	2	4	2	2	1	3	3	4	1	3	2	4	3	1	2	4	4	4	4	4	4	4	4	4	4	4	4	5	4	4	4	5	4	4	5	4	3	4	3	4	3	4	4	3	3	4	4	4	2
1	2	5	1	4	1	2	4	1	1	5	1	5	1	1	1	2	5	5	5	5	4	4	4	5	4	4	4	4	4	4	4	4	3	4	4	3	5	3	5	3	5	5	1	5	5	1	5	5	1
2	5	5	4	2	4	3	2	3	4	3	1	1	4	2	5	3	3	2	5	5	4	1	4	3	2	4	4	1	5	4	4	5	2	3	2	3	2	5	2	3	1	4	4	3	4	5	3	2	4
2	4	5	1	2	2	4	3	1	1	2	4	3	5	3	4	4	4	4	3	4	3	4	2	3	3	4	3	2	2	4	4	3	4	4	2	4	3	4	2	3	4	2	2	4	2	3	3	3	3
2	2	4	2	2	1	2	2	4	2	4	2	5	2	1	3	2	4	4	4	4	3	4	4	4	4	4	3	5	4	3	4	4	4	4	4	5	3	4	4	3	4	4	3	4	4	2	4	4	2
2	2	4	2	2	1	2	2	1	2	4	2	2	2	1	2	2	4	4	4	5	4	4	4	4	4	4	4	4	4	3	4	5	3	4	4	3	4	3	4	3	4	5	2	4	4	2	5	5	1
1	4	4	2	2	2	3	4	1	2	4	2	5	1	2	3	2	4	5	5	5	5	5	4	5	4	5	3	5	4	3	4	4	5	5	4	4	3	4	5	4	4	5	3	5	5	3	5	5	1
1	1	5	1	4	1	1	3	3	1	4	1	5	1	1	1	1	5	5	5	5	5	5	2	5	4	4	5	5	5	5	5	5	1	5	5	1	5	5	5	4	5	5	2	5	5	1	5	5	1
3	1	4	1	2	1	2	3	1	1	5	2	4	2	2	2	4	4	4	4	4	4	4	4	4	4	4	3	4	4	5	4	4	5	4	4	5	1	5	1	3	4	1	4	3	1	3	3	1	5
2	5	2	2	3	1	4	2	2	2	3	3	4	1	1	3	1	5	4	4	3	4	3	4	3	4	5	3	5	1	3	2	4	2	3	4	3	4	2	2	4	3	3	4	3	4	2	4	4	2
5	4	4	5	4	4	5	4	4	4	3	5	4	4	3	4	3	2	4	3	2	4	3	3	3	4	4	3	5	3	4	4	4	5	5	4	3	3	5	4	4	4	4	5	5	4	5	4	4	3
2	1	5	3	2	1	1	3	2	3	5	1	5	2	2	2	2	4	4	4	4	3	4	3	4	4	4	4	5	4	4	3	5	5	3	5	4	5	4	4	2	4	5	2	4	4	2	5	5	1
2	2	1	2	2	2	2	3	3	2	1	2	5	2	2	3	4	5	4	5	5	5	4	5	4	4	5	5	5	5	4	4	4	4	4	4	4	4	3	4	3	4	5	2	4	4	2	5	5	2
1	1	5	1	4	1	1	3	3	1	4	1	5	1	1	1	1	5	5	5	5	5	5	2	5	2	5	5	5	5	5	5	5	1	5	5	1	5	5	5	4	5	5	1	5	5	1	5	5	1
2	2	4	2	2	2	3	2	2	2	4	2	4	2	2	2	2	4	4	4	4	4	4	4	4	4	4	4	4	4	4	4	4	3	4	4	2	3	4	3	3	3	3	3	3	3	4	3	3	3
3	2	4	2	2	2	4	4	3	2	2	3	2	4	3	4	4	3	3	3	2	2	4	3	3	3	3	3	2	2	4	3	3	4	3	3	4	2	4	2	3	3	2	3	3	2	4	3	2	3
2	1	5	2	3	1	2	3	4	2	3	2	4	3	3	2	2	4	4	4	5	4	4	4	4	4	4	4	4	4	2	3	4	4	3	4	4	4	3	3	3	4	3	2	4	3	2	4	4	2
2	2	3	5	3	2	2	3	3	3	4	2	5	3	2	3	4	5	4	5	5	4	4	4	4	4	5	4	4	4	4	4	5	2	2	4	4	5	4	4	4	3	5	2	4	5	2	5	5	1
3	3	3	3	2	3	3	3	3	3	4	3	3	3	2	4	3	4	3	3	3	3	3	3	3	2	3	3	4	3	3	3	3	3	2	3	3	3	3	3	3	3	3	4	2	3	3	3	4	2
2	2	4	2	2	2	3	3	3	3	3	2	5	3	2	3	3	5	4	4	4	4	4	4	4	4	4	3	5	4	5	3	4	3	4	4	3	3	4	3	3	3	3	4	3	3	3	3	3	3
3	4	4	1	1	1	4	3	2	1	4	2	4	2	2	4	3	5	5	5	5	5	5	5	5	5	5	3	4	4	4	3	5	4	5	3	4	3	4	4	4	4	4	4	4	4	4	4	4	2
1	1	5	1	1	1	1	1	1	1	5	1	5	2	3	1	1	5	5	5	5	5	5	5	5	5	5	5	5	5	4	5	5	1	5	5	1	5	5	3	5	3	5	1	1	5	3	5	5	1
3	3	3	3	3	3	3	3	5	3	4	3	3	3	3	3	2	4	3	4	3	3	2	3	3	3	3	3	3	2	3	3	3	3	4	3	3	3	3	3	3	2	5	3	3	3	3	3	2	3
1	3	5	1	2	1	1	3	3	1	5	2	5	1	1	1	5	3	4	3	4	2	3	3	3	4	4	3	5	4	3	3	5	3	3	3	3	3	3	3	3	3	3	3	3	4	3	4	4	2
1	5	5	3	3	1	4	2	3	3	4	1	3	3	1	3	2	4	4	4	5	4	4	4	4	4	4	3	4	4	3	4	4	5	4	4	4	3	3	4	3	4	4	4	3	4	4	4	4	1
1	1	5	2	1	1	2	1	1	2	5	1	5	1	1	1	4	5	4	5	5	4	4	2	4	4	4	4	5	5	2	5	5	4	4	5	4	3	4	3	3	4	3	4	4	3	4	3	3	2
5	1	4	1	3	1	1	2	1	2	4	1	5	1	1	2	2	5	4	5	5	4	4	3	5	4	4	5	5	5	4	4	5	4	5	5	4	4	4	4	4	4	4	2	4	4	2	4	4	2
2	2	4	2	2	2	2	4	2	2	4	2	3	3	2	4	2	3	4	4	4	3	4	4	4	4	4	4	4	2	3	3	4	2	3	3	2	4	4	4	4	4	4	2	4	4	2	5	5	1
2	2	4	2	2	1	2	3	2	2	4	1	5	3	2	3	3	4	4	4	5	4	4	4	4	4	4	3	5	4	2	3	4	2	3	4	3	3	3	3	3	3	4	1	4	3	1	1	5	1
4	2	5	1	2	1	2	3	4	2	3	4	5	4	2	4	2	5	4	5	5	5	4	3	5	4	4	3	5	4	5	5	5	4	3	4	2	5	5	5	5	4	5	5	5	4	3	4	4	5
3	2	4	2	2	2	3	3	4	2	3	2	4	2	2	2	2	4	3	4	5	3	3	4	4	4	4	4	4	2	3	3	4	4	3	3	4	3	3	2	3	3	3	3	3	2	3	3	3	3
4	2	3	3	3	3	3	3	3	4	3	3	4	4	3	4	4	4	4	4	3	4	3	4	3	4	3	3	3	3	3	5	4	5	4	4	3	4	4	4	4	3	3	3	4	3	3	3	4	3
1	1	5	2	1	1	1	1	5	1	5	1	5	1	1	4	4	5	2	5	5	5	2	5	5	5	5	5	5	4	4	4	5	4	5	5	4	4	5	5	2	5	5	4	5	5	1	5	5	1
3	3	3	3	3	3	3	3	3	3	3	3	2	3	2	2	3	2	3	4	3	2	3	3	2	3	3	3	3	2	3	3	3	3	3	4	3	2	3	2	3	3	3	3	3	3	4	2	2	3
2	1	5	2	2	1	1	3	5	2	4	5	5	1	2	1	2	5	4	4	5	5	4	5	4	4	5	4	5	5	5	4	5	2	4	5	4	1	4	1	2	2	1	2	2	1	2	2	2	4
1	1	5	4	2	1	1	2	1	1	3	1	4	3	2	4	4	4	4	4	4	4	4	4	4	4	4	4	4	4	5	4	4	5	4	5	5	4	3	4	4	4	4	2	4	5	4	4	5	2
1	1	5	3	3	1	1	1	2	1	3	1	5	1	1	1	2	5	5	5	5	5	5	5	5	5	5	4	5	4	3	3	4	3	4	5	2	3	3	3	3	3	4	2	4	4	2	5	5	1
2	1	4	1	3	1	2	4	2	2	4	2	4	2	2	2	2	4	4	4	5	5	4	4	4	4	4	4	4	4	4	4	4	4	4	4	4	4	4	4	4	3	5	2	3	5	1	5	5	1
5	4	5	4	4	4	5	5	4	5	4	5	4	5	4	4	5	4	5	4	4	4	5	5	5	4	4	4	4	4	4	4	5	4	5	5	5	5	4	4	4	5	5	4	4	4	4	5	4	4
2	2	4	2	3	1	1	3	1	2	4	1	5	1	1	2	1	5	3	4	4	4	3	4	4	4	4	4	4	3	3	4	4	4	4	4	4	3	4	2	4	4	4	3	4	4	3	5	5	1
1	1	5	1	1	1	1	3	1	1	5	1	3	3	1	3	5	5	5	5	5	3	5	5	5	5	5	3	5	3	4	5	5	3	5	5	3	5	3	5	3	5	5	1	4	5	1	5	5	1
1	2	4	1	2	1	3	1	3	1	2	2	2	2	4	4	4	2	4	3	4	2	4	3	4	4	4	2	3	3	4	3	3	4	4	3	5	2	4	1	3	4	3	4	4	3	4	3	3	2
1	1	4	1	1	1	1	4	1	2	1	1	5	1	1	1	1	5	5	5	5	5	5	5	5	5	5	5	5	5	4	4	5	4	5	5	1	4	4	3	4	4	4	4	4	3	4	4	4	2
3	1	3	3	1	5	5	1	1	3	1	1	2	1	1	3	1	5	3	2	4	5	5	2	4	1	5	3	5	3	4	1	4	1	1	3	4	1	5	1	5	1	1	1	1	1	1	3	2	2
2	2	5	2	5	3	2	3	3	2	5	3	4	4	1	3	4	4	5	4	4	4	4	4	4	4	4	4	4	4	4	4	4	3	4	4	3	4	4	3	4	5	5	2	4	4	2	5	5	1
2	2	4	2	3	2	3	3	3	2	3	2	4	3	2	2	3	5	4	4	4	4	4	4	4	4	4	4	5	4	4	4	4	5	4	4	5	3	4	4	4	5	4	2	5	4	2	5	5	1
1	1	5	1	2	1	1	3	1	1	4	1	5	1	1	1	2	5	5	5	5	5	5	5	5	5	5	4	4	4	3	4	4	4	4	5	4	4	4	5	3	5	5	2	4	4	2	5	5	1
3	4	4	3	4	4	4	4	3	4	4	3	5	4	4	4	3	4	5	4	5	5	5	5	5	4	4	4	4	4	5	5	5	4	4	5	4	5	5	5	4	5	4	5	5	5	4	5	4	5
2	2	4	2	3	2	4	3	2	3	4	2	3	3	3	4	4	4	4	4	4	4	4	3	4	4	4	4	4	3	4	4	4	4	4	4	4	4	4	4	3	4	4	3	4	4	3	4	4	2
2	2	5	2	2	1	1	3	3	2	5	2	3	4	2	5	4	4	4	4	4	4	4	4	4	4	4	3	4	2	4	3	4	3	3	3	3	3	3	3	3	3	4	3	3	3	3	4	4	2
1	5	4	1	2	1	3	3	1	1	3	2	4	2	1	2	2	4	4	5	5	4	4	4	4	4	4	4	4	4	4	4	4	4	5	4	4	3	3	4	3	3	4	3	3	4	2	5	5	1
3	2	4	2	3	1	2	3	3	2	3	2	4	3	2	4	4	4	4	4	4	4	4	4	4	4	4	4	4	4	4	4	4	4	4	4	4	5	3	5	3	4	5	2	4	5	2	5	5	1
3	3	3	3	3	3	3	3	3	3	3	3	3	3	3	3	3	3	3	3	3	3	3	3	3	3	3	3	3	3	3	3	3	3	3	3	3	3	3	3	3	3	3	3	3	3	3	3	3	3
2	2	4	2	3	1	4	3	4	1	4	4	2	4	5	4	4	2	3	4	3	3	3	2	3	2	3	4	5	3	5	3	3	4	3	3	5	2	5	2	4	4	2	5	4	2	5	3	3	3
1	2	5	1	3	1	1	3	1	1	4	2	4	2	2	3	3	4	4	4	5	4	4	4	4	4	4	4	4	3	3	4	4	4	4	4	4	4	3	3	3	4	4	2	4	3	2	5	5	2
2	1	5	1	1	1	2	3	3	1	4	1	5	3	1	4	5	4	4	4	5	3	3	4	4	4	4	3	5	4	4	4	4	4	4	4	4	3	4	4	4	4	4	4	4	4	4	4	4	1
3	3	4	2	3	3	4	2	3	2	2	4	4	3	3	4	4	3	3	3	3	3	3	4	4	4	4	3	3	3	4	3	3	3	4	3	4	2	3	2	2	3	2	3	2	2	3	3	2	3
4	4	3	3	2	2	3	3	4	3	3	2	2	2	3	3	4	4	3	4	4	4	3	3	3	4	3	4	2	3	3	2	2	4	3	3	2	1	3	5	4	3	5	4	2	5	4	4	2	3
2	1	3	1	1	1	1	1	5	1	3	1	4	2	2	4	5	5	5	4	5	4	4	2	5	4	4	5	5	5	3	5	5	4	4	5	5	5	5	5	5	5	5	1	4	5	2	5	5	1
1	1	5	1	2	1	1	4	3	1	5	2	5	2	1	2	2	5	5	5	5	4	4	3	5	4	3	4	4	4	5	4	5	4	3	5	4	5	4	5	4	5	5	2	4	5	2	5	5	1
4	5	5	4	5	4	5	4	4	4	3	4	5	4	5	4	4	4	3	4	5	4	5	5	5	4	4	5	4	5	4	4	5	5	4	3	5	4	5	4	5	5	3	4	4	5	5	5	3	2
4	2	1	2	1	2	1	2	3	2	2	2	4	4	4	4	4	4	4	4	4	4	4	4	4	4	3	4	4	4	4	3	4	4	4	5	4	3	4	1	4	3	3	1	3	3	2	4	4	4
2	2	4	2	3	2	3	3	3	2	2	4	3	3	3	3	2	4	2	3	4	3	3	3	4	4	3	4	4	3	3	3	4	4	3	4	3	3	3	4	3	3	4	3	3	3	3	4	4	2
3	2	4	3	3	2	2	3	4	2	4	2	4	3	3	3	2	4	3	3	4	3	3	4	3	3	3	3	4	3	3	3	3	4	3	3	4	3	4	3	3	3	3	3	3	3	3	3	3	3
1	2	3	2	3	1	2	3	3	3	3	1	5	2	2	2	2	5	4	5	5	4	4	4	5	4	4	5	5	4	2	3	5	5	5	5	5	5	3	5	4	4	5	2	5	5	1	5	5	1
1	1	5	1	1	1	1	1	3	1	5	1	5	1	1	1	1	5	4	5	5	5	5	4	5	4	5	4	5	4	4	4	5	5	4	5	4	3	4	5	5	4	5	1	4	5	2	5	5	1
2	2	5	3	3	1	2	3	3	2	4	2	5	4	2	3	4	5	3	4	5	4	3	4	4	3	4	4	4	3	4	4	5	3	4	4	4	4	4	4	2	4	4	2	4	4	2	5	5	1
1	1	5	1	3	1	1	4	1	1	4	1	5	1	1	2	2	5	5	4	5	4	4	4	4	4	5	4	4	4	3	4	5	4	5	4	4	5	4	5	4	4	5	1	4	5	1	5	5	1
2	2	5	2	4	3	4	3	4	5	4	2	5	4	3	2	2	5	5	5	4	4	5	5	3	5	5	4	3	2	5	3	4	4	4	4	5	3	5	2	3	3	3	5	4	2	4	4	3	2
2	1	4	2	1	1	2	3	3	1	4	2	5	5	1	3	3	5	4	4	5	4	4	4	4	4	4	5	5	3	4	4	4	4	4	4	2	4	4	3	4	3	4	4	4	4	4	4	4	2
1	1	5	1	1	2	4	3	3	1	5	1	5	3	4	3	5	5	4	4	5	4	4	4	5	4	5	5	5	4	4	4	5	4	4	4	4	1	5	1	1	3	1	3	3	1	1	3	1	5
1	3	5	2	4	2	2	4	2	1	5	2	4	2	2	2	4	4	4	4	4	4	4	4	4	4	4	3	4	4	4	3	4	4	3	4	4	5	5	5	3	3	4	2	3	5	2	5	5	1
1	5	4	3	3	3	3	1	4	4	5	4	3	4	4	4	5	4	4	4	4	4	4	3	4	4	4	3	4	3	4	3	3	4	3	3	4	2	3	2	2	3	2	4	3	3	4	2	1	5
1	1	4	1	1	1	1	3	1	1	4	1	5	2	1	2	2	5	5	5	5	4	4	4	5	4	4	5	5	4	5	4	5	5	4	4	5	5	3	5	3	4	5	1	4	5	1	5	5	1
2	2	5	2	2	1	1	5	2	1	5	1	5	1	1	3	2	5	4	5	5	5	5	3	5	2	4	5	5	5	4	4	5	4	4	5	4	3	5	3	4	4	3	4	4	3	4	3	3	3
1	1	5	1	3	1	1	3	2	2	5	5	1	1	1	2	2	5	5	5	5	5	5	5	5	5	5	4	5	4	4	4	5	4	5	5	4	5	5	5	1	4	5	2	4	5	2	5	5	1
2	4	4	1	2	1	2	2	3	2	2	2	4	3	1	2	3	4	4	5	5	5	4	4	5	4	4	4	4	4	3	3	4	4	3	4	4	4	4	3	3	3	3	3	3	3	2	4	4	3
2	2	4	2	3	1	2	2	2	2	3	2	3	3	3	3	3	4	4	4	4	4	4	3	4	4	4	3	3	3	4	4	4	4	3	4	4	4	4	4	4	4	5	4	3	4	4	4	4	1
1	1	4	1	1	3	1	3	1	1	4	1	5	1	1	1	1	5	5	5	5	5	4	5	5	4	4	5	5	5	5	5	5	5	5	5	5	3	4	3	4	3	4	4	3	4	4	4	4	2
3	1	5	3	1	3	3	3	3	3	3	2	5	4	3	3	2	4	5	3	5	5	5	4	3	5	5	4	3	3	2	2	3	4	3	3	4	4	4	3	2	4	2	2	4	3	3	4	5	1
4	2	2	4	2	4	3	3	3	4	5	5	4	4	5	3	5	4	4	5	4	4	4	3	4	5	4	4	4	5	5	4	4	3	3	5	5	5	4	4	3	5	4	5	5	4	4	5	5	5
3	1	5	2	3	1	2	3	3	2	4	1	4	4	3	4	4	5	4	4	5	5	4	4	5	4	4	5	4	5	2	4	5	2	4	5	2	5	2	5	2	3	5	2	3	5	2	5	5	1
3	1	5	3	2	2	3	3	3	3	4	3	5	2	3	3	3	4	3	3	4	4	3	2	4	4	4	3	4	3	5	3	4	5	3	4	5	3	5	3	4	3	3	5	3	3	5	3	3	2
5	4	5	4	5	5	5	4	5	5	5	4	5	5	4	5	4	5	4	5	4	5	4	5	5	5	4	4	5	5	5	5	4	5	5	5	4	5	5	5	4	5	4	5	4	5	4	5	5	4
4	3	4	4	4	4	3	3	3	4	4	3	4	3	3	3	3	2	4	4	3	3	3	2	3	3	3	3	2	3	3	2	2	1	2	2	4	2	1	2	4	3	3	2	2	2	1	3	1	2
1	1	5	1	1	1	2	2	3	2	4	2	5	2	1	2	2	4	3	4	4	4	3	4	4	4	4	3	5	3	4	3	4	4	4	4	4	3	4	3	4	3	4	3	3	4	3	5	5	1
1	2	5	2	2	2	2	3	3	2	5	2	4	4	2	1	1	4	4	4	4	4	4	4	4	4	4	5	5	5	3	5	4	4	4	4	3	4	5	4	3	4	4	2	5	5	3	4	4	2
3	2	4	2	3	2	3	3	4	2	4	2	4	2	2	2	2	4	4	4	4	4	4	4	4	4	4	4	4	3	4	3	4	4	4	4	4	3	4	4	3	3	4	2	3	4	2	4	4	2
1	2	5	2	1	1	2	3	1	1	5	2	5	1	1	4	1	5	4	5	5	4	4	4	5	4	4	4	5	5	4	4	5	5	4	5	5	5	5	5	5	5	5	4	4	5	4	5	5	1
1	2	5	1	3	1	4	1	1	1	2	3	3	3	3	3	2	3	3	3	3	3	3	2	3	2	2	3	2	5	5	3	3	5	2	2	5	3	5	5	4	2	2	5	2	5	5	4	3	3
1	1	5	1	3	1	1	1	1	1	5	1	5	1	3	2	5	5	4	4	5	3	4	4	4	4	5	4	5	4	5	4	4	4	4	4	4	2	5	2	2	5	1	4	2	2	4	3	2	2
2	2	2	2	2	2	3	2	1	2	4	3	3	3	2	3	1	3	2	2	2	2	2	2	2	2	3	2	2	2	4	2	4	2	2	3	2	5	2	5	2	3	5	2	4	5	1	5	5	1
2	5	5	1	3	1	1	5	3	1	5	5	5	1	1	1	1	5	5	5	5	3	3	2	5	2	4	5	5	5	5	5	5	5	5	5	5	5	5	5	5	5	5	2	5	5	2	5	5	1
2	2	5	2	3	1	2	2	2	2	3	2	4	3	2	3	4	4	4	4	4	2	4	4	4	4	4	4	3	2	3	2	3	5	3	4	5	4	2	4	3	4	4	2	4	4	2	4	5	1
1	1	5	2	2	2	2	3	3	2	5	1	4	3	2	4	4	5	4	4	4	5	4	4	4	4	4	4	4	4	4	3	4	2	4	4	4	4	4	3	4	4	4	4	4	4	4	4	4	2
1	2	4	1	2	1	1	2	3	1	4	1	2	2	3	4	4	3	4	4	4	3	4	4	3	4	4	3	3	2	4	3	3	4	3	3	4	3	4	2	4	4	3	4	4	2	4	3	3	3
1	1	4	1	4	1	2	3	3	1	4	2	5	1	2	2	3	4	4	4	5	5	4	4	4	4	5	4	4	3	3	3	5	3	3	4	3	3	4	3	3	3	3	3	3	3	3	4	4	2
1	1	5	1	2	1	1	3	5	1	1	1	4	3	1	2	4	5	1	3	5	5	3	3	4	4	5	4	5	4	5	4	5	4	4	5	4	4	5	3	4	3	4	4	3	4	3	5	4	1
2	2	2	1	3	2	2	2	4	2	4	2	4	2	2	2	2	4	4	4	4	4	4	4	4	4	4	4	4	4	4	4	4	2	4	4	2	4	4	4	3	4	4	2	4	4	2	5	4	2
2	2	5	2	2	1	2	3	3	2	4	2	2	3	3	3	4	4	4	4	5	4	4	4	4	4	4	4	4	4	3	4	4	4	4	4	4	4	4	4	4	4	4	2	4	4	4	4	4	2
1	1	4	1	3	1	1	3	3	2	4	1	5	2	2	3	3	4	4	4	4	4	4	4	4	4	4	3	4	3	4	5	4	2	5	4	2	3	4	4	4	4	4	2	4	4	2	5	5	1
3	2	4	2	2	1	2	3	1	3	3	2	4	3	2	2	4	4	4	4	4	3	4	2	4	3	4	3	4	3	4	3	4	4	3	3	4	3	4	3	4	3	3	4	3	2	4	3	3	2
3	3	3	3	3	2	3	3	4	3	3	3	4	3	4	2	3	4	3	3	3	3	3	3	3	3	3	3	4	3	3	3	4	3	3	4	3	3	3	3	3	3	3	3	3	3	3	3	3	3
2	2	5	1	2	1	1	5	4	1	5	2	5	2	1	2	5	5	4	5	5	5	4	4	5	4	5	4	5	4	5	4	4	4	4	4	4	4	4	4	4	4	5	2	4	4	2	5	5	1
3	4	4	1	3	1	4	3	2	2	5	2	5	3	2	2	2	5	3	3	5	5	4	4	3	4	5	3	3	3	3	2	3	4	2	3	4	3	3	2	3	3	2	4	3	3	4	4	4	3
1	1	5	1	1	1	1	5	2	1	5	1	5	1	1	1	1	5	4	4	5	4	4	4	4	4	5	3	5	4	4	4	4	2	4	4	2	3	4	4	4	4	4	4	4	4	3	5	4	2
2	1	4	2	3	1	1	3	3	1	5	2	4	4	3	3	4	4	4	4	4	4	4	4	4	4	4	4	5	2	4	4	4	5	5	4	5	4	3	4	5	4	4	2	4	4	1	5	5	1
4	3	4	3	3	3	4	2	4	3	4	2	5	4	2	2	4	3	4	4	4	5	4	4	4	4	4	4	4	4	3	3	3	4	3	4	4	4	4	4	4	3	3	4	4	2	4	3	4	4
2	5	4	2	2	1	2	3	3	2	5	2	5	2	2	2	4	4	3	4	4	4	4	4	4	4	4	4	4	3	4	3	3	3	4	4	3	3	3	3	3	3	3	3	4	3	4	3	3	3
1	2	5	1	1	1	2	1	3	1	2	1	5	1	1	1	1	5	5	5	5	5	5	5	5	5	5	5	5	5	4	4	5	4	5	5	4	4	4	4	4	4	5	2	4	4	2	5	5	1
2	2	5	1	1	1	1	1	3	1	5	1	5	1	1	1	1	5	5	5	5	5	5	5	5	5	5	5	5	5	4	5	5	5	5	5	5	4	5	5	5	5	5	5	5	5	4	5	5	1
1	2	5	1	2	1	2	4	1	1	4	1	5	4	3	4	3	4	4	5	5	5	4	4	4	4	4	4	4	3	4	3	4	4	4	5	2	4	5	3	3	4	4	3	4	3	3	4	4	2
1	1	5	2	2	1	1	3	1	2	5	1	2	2	1	1	2	4	4	4	5	4	4	4	4	4	4	4	4	4	5	4	4	4	4	4	4	5	5	5	5	5	5	1	4	5	1	5	5	1
4	4	4	5	5	5	4	5	4	5	5	5	5	4	4	5	5	5	5	5	4	4	5	5	4	5	4	4	5	5	4	5	4	5	4	4	5	4	5	5	4	5	5	5	4	5	5	4	5	4
4	3	4	3	4	3	3	3	3	3	3	3	3	4	3	3	3	3	3	3	3	3	3	3	3	3	3	3	3	4	3	4	3	3	3	3	4	3	3	4	3	3	4	3	3	3	2	3	3	3
3	3	3	3	3	3	4	2	4	4	3	3	3	2	2	3	4	4	3	3	4	3	3	4	4	4	4	3	3	3	3	3	3	3	4	3	3	3	3	3	3	4	3	4	3	3	3	3	3	3
2	2	4	2	2	1	1	2	3	2	3	2	4	1	1	2	3	4	4	4	5	4	4	4	4	4	4	5	5	5	4	4	5	4	4	4	5	5	4	5	5	5	5	5	4	5	5	5	5	1
5	5	5	5	5	5	5	5	5	5	5	5	5	5	5	5	5	5	5	5	4	5	4	5	5	4	4	5	4	5	5	5	5	5	5	5	4	5	5	5	5	5	5	5	5	5	5	5	5	5
3	2	5	2	3	1	2	3	3	2	4	3	4	2	1	4	4	5	5	5	5	5	5	4	4	3	5	4	4	4	4	5	5	5	4	5	4	4	4	5	2	4	4	2	2	5	2	4	4	1
2	2	4	2	2	1	3	1	2	2	4	2	5	2	1	1	4	4	4	5	5	5	5	4	5	5	5	4	5	4	2	4	5	4	4	5	5	4	5	4	4	4	4	5	4	4	4	5	4	2
4	3	3	4	2	3	4	3	3	3	4	3	4	3	3	3	4	4	3	2	3	3	3	4	3	4	3	3	3	3	4	3	4	3	3	2	3	3	3	4	3	3	2	3	4	2	3	4	4	3
1	5	5	1	2	1	3	1	5	1	4	5	2	5	5	2	5	3	2	4	4	1	3	1	2	3	2	2	1	1	1	3	2	5	5	3	1	1	1	1	1	1	2	1	1	3	1	5	5	1
2	2	4	2	2	1	1	2	2	2	4	2	5	2	2	4	5	4	5	5	5	4	5	5	4	4	4	4	5	4	5	4	5	5	5	4	5	5	5	5	3	4	5	2	4	5	2	5	5	1
2	4	4	3	2	3	2	3	5	3	4	3	3	3	3	4	5	4	3	4	4	4	4	4	4	4	3	3	3	3	4	3	4	2	5	3	3	2	4	3	3	4	3	3	4	2	3	3	4	3
2	4	4	2	3	2	2	2	3	2	4	2	4	3	2	4	2	4	3	4	4	4	3	4	4	4	4	4	4	4	4	4	4	4	4	4	3	3	4	3	4	3	3	4	3	3	4	4	3	4
1	1	4	1	3	2	2	3	2	1	4	1	4	3	2	3	3	4	4	4	4	4	3	3	4	3	4	3	4	4	2	3	4	3	4	4	3	1	1	1	3	2	1	2	3	1	1	3	2	4
1	2	5	1	2	1	1	4	1	2	4	1	4	1	2	1	2	5	4	5	5	5	5	4	5	4	5	3	4	5	2	4	5	4	4	5	4	4	3	4	3	4	5	2	4	5	1	5	5	1
3	4	4	3	4	4	4	3	4	4	4	4	3	4	4	4	4	3	3	3	3	3	3	3	3	3	3	3	3	3	3	3	3	4	4	3	4	3	4	3	4	4	3	4	4	3	4	3	3	3
3	1	4	4	3	1	1	3	3	2	4	1	4	3	1	3	3	5	3	4	4	4	3	2	4	4	3	4	5	4	4	4	4	4	4	4	4	4	4	4	3	4	4	3	4	4	3	4	4	1
1	1	5	1	1	1	1	3	1	1	5	1	5	4	2	2	5	5	4	4	5	4	4	4	4	4	4	3	4	3	5	2	4	4	3	4	4	3	5	4	2	2	4	2	4	4	2	5	4	1
1	1	5	1	1	1	2	1	5	1	4	2	1	1	1	1	4	4	4	4	4	5	4	4	4	4	4	4	4	4	4	5	5	4	4	5	5	5	5	2	4	4	5	5	4	4	4	4	5	4
2	4	5	1	2	1	1	2	2	2	5	1	4	2	2	2	2	4	4	4	5	5	4	4	4	5	5	4	4	4	4	4	4	4	4	4	4	4	4	4	2	4	4	2	4	4	2	5	5	1
1	1	4	1	3	1	3	3	3	1	5	3	3	3	2	3	3	4	3	4	4	4	3	3	4	3	3	4	3	3	4	3	4	4	4	4	4	3	5	2	4	4	2	4	3	2	4	3	3	3
3	5	3	3	1	3	3	1	3	3	3	3	3	3	2	4	3	4	3	2	4	3	4	4	4	3	4	4	2	3	3	3	3	4	3	2	3	2	4	2	4	3	2	4	3	2	4	1	2	5
3	1	4	1	1	1	1	3	3	1	4	1	5	2	2	2	2	5	4	5	5	5	3	5	4	5	5	5	4	4	4	4	5	2	4	5	2	3	3	3	3	3	3	3	3	2	3	4	3	2
2	2	2	2	2	2	2	2	3	2	2	2	2	2	2	2	4	4	2	4	4	4	4	4	4	4	4	2	4	2	4	2	4	4	4	4	4	4	4	3	2	4	4	4	4	4	3	4	4	2
2	2	5	2	2	2	2	3	2	2	4	2	4	3	2	3	4	4	4	5	4	4	4	4	5	4	4	4	5	4	4	4	4	4	3	4	4	4	4	3	3	4	4	2	3	4	2	4	4	2
1	2	5	2	5	1	2	2	4	3	5	3	4	2	3	3	4	4	1	4	4	4	4	4	5	4	4	5	5	4	4	4	5	4	3	5	4	5	3	4	4	4	3	4	4	5	4	4	4	4
2	2	2	2	4	2	2	2	2	2	4	1	3	3	3	3	2	3	4	3	3	4	4	3	5	4	3	4	4	4	4	4	4	4	4	4	4	4	4	4	4	4	4	4	4	4	4	5	5	2
4	1	5	1	2	1	1	3	3	1	5	1	5	1	1	1	5	4	5	5	5	4	4	4	5	4	4	5	5	5	3	5	5	5	5	5	5	4	4	4	4	5	4	2	5	4	2	5	5	1
1	2	4	1	2	1	1	2	3	2	4	2	2	2	2	2	2	5	4	4	5	4	4	4	4	4	4	4	5	3	3	4	4	4	4	4	4	4	3	4	4	4	4	3	3	4	2	4	4	2
2	2	4	2	3	2	4	3	3	2	4	2	5	2	3	2	4	4	2	4	4	4	3	4	4	4	3	4	4	4	4	4	4	3	4	4	3	4	4	4	4	4	4	3	4	4	2	4	4	2
1	1	5	1	3	1	1	5	5	1	5	1	5	1	1	1	1	5	5	5	5	4	5	4	5	5	4	5	5	5	5	5	5	5	5	5	5	5	5	5	5	5	5	1	5	5	1	5	5	1
2	1	4	1	3	1	1	3	3	1	4	1	5	2	2	2	2	5	4	4	5	5	4	4	5	4	5	5	5	5	1	4	5	5	4	5	5	5	4	5	2	4	5	1	4	5	1	5	5	1
2	2	4	1	1	1	1	2	3	1	4	2	4	1	1	2	2	5	5	5	5	5	4	4	5	4	5	4	5	5	4	4	5	4	5	5	3	2	3	2	3	4	3	4	4	3	5	4	4	2
2	2	4	2	3	2	2	2	2	2	4	2	4	4	2	3	4	4	4	4	4	4	4	4	4	4	4	4	4	4	3	4	4	3	4	4	3	4	3	4	3	4	4	3	4	4	2	4	4	2
1	1	4	2	2	1	1	4	3	1	5	1	5	2	1	1	2	5	4	5	5	5	5	4	5	5	5	5	5	5	4	4	5	1	4	5	1	4	4	5	1	4	5	1	4	5	1	5	5	1
3	2	5	2	3	1	3	3	3	2	5	2	4	3	4	4	5	5	4	4	5	4	4	4	3	2	4	4	3	3	5	3	5	4	4	5	2	3	3	4	3	3	5	1	5	5	1	5	5	1
2	2	4	2	3	2	2	3	3	3	2	3	4	3	3	4	3	4	4	4	4	4	4	4	4	4	4	3	4	3	3	3	4	3	3	4	4	4	3	3	3	3	4	3	4	3	3	4	4	2
1	1	5	1	1	1	5	3	3	1	5	1	5	3	2	2	1	5	5	5	5	5	5	5	5	5	5	4	5	4	5	4	4	5	4	4	5	5	5	5	3	5	5	5	5	5	1	5	5	1
1	1	5	1	3	1	1	4	1	1	5	2	5	5	1	1	3	5	5	5	5	5	4	5	5	4	5	5	5	4	5	4	5	5	4	5	4	5	5	5	4	5	5	3	5	4	3	5	5	2
4	2	5	2	4	4	4	3	3	1	5	2	4	2	1	2	4	5	4	4	5	4	4	4	4	4	4	5	4	4	4	3	4	4	4	4	4	4	4	4	4	4	4	4	4	3	4	5	5	5
1	1	5	1	3	1	5	3	1	1	3	1	4	2	1	2	3	4	4	4	4	4	4	4	4	4	4	4	5	3	5	4	4	4	4	4	4	4	4	4	4	5	5	2	5	5	1	5	5	1
4	5	5	4	4	5	4	5	5	4	5	4	5	5	5	4	5	4	5	5	4	4	4	4	5	5	5	4	4	5	5	5	4	5	5	5	4	5	5	4	4	5	4	4	5	4	4	4	5	5
1	1	1	2	2	1	1	2	5	3	1	5	4	2	1	2	2	4	4	4	4	4	4	3	4	2	3	5	5	5	5	5	5	5	5	5	5	5	5	5	5	5	5	1	5	5	1	5	5	1
1	1	1	1	1	1	1	1	5	2	5	1	5	1	1	1	1	4	2	4	4	4	4	4	4	5	4	4	4	4	4	4	4	4	4	4	4	5	4	4	4	4	5	2	4	5	2	5	5	1
1	2	5	1	3	1	1	3	1	1	5	1	5	1	1	1	4	5	5	5	5	5	5	5	5	5	5	5	5	5	5	5	5	5	4	5	2	5	5	5	5	5	5	1	5	5	2	5	5	1
1	1	5	1	2	1	1	3	3	1	3	1	5	2	2	2	4	4	4	4	4	4	4	2	4	5	4	4	5	4	5	4	4	4	4	4	5	4	4	4	4	4	4	2	4	5	4	4	4	2
1	4	4	1	1	1	2	3	1	1	3	1	4	3	2	4	4	4	4	4	4	4	4	4	4	4	4	4	3	3	4	4	4	4	4	4	4	4	4	4	4	4	4	4	4	4	4	4	4	2
4	2	5	1	3	1	2	3	3	2	3	2	4	1	1	2	4	4	5	4	5	4	4	4	4	4	4	4	5	4	4	4	5	4	4	4	4	5	4	5	3	4	5	2	4	5	2	5	5	1
1	1	5	1	2	1	1	3	4	2	4	2	4	1	1	1	2	5	5	5	5	5	4	4	4	4	5	4	4	4	5	4	4	2	4	4	2	5	4	4	5	4	5	2	4	4	2	5	5	1
1	1	5	1	3	1	3	1	3	1	5	1	5	3	1	1	5	5	5	5	5	5	5	4	5	5	5	5	5	5	5	5	5	5	5	5	5	5	5	5	5	5	5	3	5	5	3	5	5	1
2	2	4	2	3	2	2	3	3	2	4	2	4	3	2	3	4	4	4	4	4	4	4	4	4	4	4	4	4	4	4	4	4	4	4	4	4	4	4	2	4	4	4	2	4	4	3	4	4	2
2	4	5	3	3	1	4	3	3	4	4	2	3	5	4	4	4	4	4	2	4	4	3	2	2	2	4	4	2	2	4	3	4	2	3	3	1	4	4	4	4	4	4	1	4	4	2	5	5	1
1	1	5	1	1	1	1	3	1	1	5	1	4	2	1	2	2	4	4	4	5	4	4	4	4	4	4	4	5	4	3	2	4	4	4	4	4	4	4	4	4	4	4	2	4	4	2	4	4	1
4	4	4	3	4	4	4	4	4	4	4	4	5	4	4	4	4	4	4	4	4	3	4	3	4	4	4	3	4	3	3	3	3	3	3	4	3	3	3	3	3	3	3	3	3	3	4	2	2	3
3	4	3	3	3	3	4	2	3	3	4	3	3	3	4	3	3	3	3	3	3	4	3	4	3	3	3	4	3	3	3	3	3	3	3	3	3	4	3	3	4	3	4	4	4	4	4	3	3	3
2	4	4	3	3	3	5	1	5	1	5	4	2	4	3	3	3	4	2	4	4	3	3	3	4	4	2	4	4	3	5	4	3	4	5	4	4	1	4	1	1	4	2	4	4	1	5	3	2	4
2	2	4	2	2	3	4	4	2	2	3	1	5	3	1	4	2	4	3	4	4	4	3	4	3	4	4	4	3	4	5	4	4	4	4	4	2	4	4	2	4	3	4	3	5	2	3	4	4	4
2	4	4	2	2	2	2	2	4	2	4	2	4	4	4	2	2	4	4	4	4	4	4	4	4	4	4	4	4	4	4	4	4	4	4	4	4	4	4	4	4	4	4	4	4	4	4	4	4	3
3	3	4	3	3	3	4	3	3	3	2	2	3	4	3	4	4	3	3	4	3	3	3	4	3	3	3	3	2	2	3	3	3	2	3	3	2	3	3	3	3	3	3	3	3	3	3	3	3	3
2	2	4	2	3	2	2	3	3	2	4	2	4	2	3	4	4	4	4	4	4	4	4	4	4	4	4	4	4	4	4	4	4	4	4	4	4	3	5	3	3	3	3	3	3	3	3	3	3	3
1	2	4	1	2	1	1	2	3	1	4	1	4	3	4	3	4	5	4	5	5	5	5	5	5	5	5	5	4	4	3	4	5	5	4	5	5	3	4	2	4	4	3	5	4	3	4	3	3	3
2	2	3	2	2	2	4	3	3	2	3	2	4	4	3	4	4	3	3	4	4	4	4	4	4	4	4	3	4	3	4	3	3	4	3	4	4	4	3	3	3	3	3	4	4	3	4	4	4	2
1	1	3	1	1	1	2	3	3	1	1	1	5	5	1	1	1	5	5	3	5	5	5	5	5	5	5	5	5	5	5	5	5	5	5	5	5	5	4	5	5	5	4	4	4	4	5	4	4	4
1	1	5	1	3	1	2	3	1	1	4	1	5	1	1	1	2	4	4	5	5	5	5	4	5	5	4	4	5	4	3	3	5	4	3	4	4	5	3	5	3	3	5	2	3	5	2	5	5	1
1	1	5	2	2	1	2	3	2	1	5	1	4	3	2	3	4	5	3	4	4	5	4	4	4	5	4	4	5	4	2	4	4	2	4	4	2	5	4	5	4	5	5	1	5	5	1	5	5	1
3	2	3	3	3	5	5	1	5	4	1	5	1	5	5	5	5	1	1	1	1	1	1	1	1	1	1	1	1	1	5	1	1	1	1	1	1	1	5	1	5	1	1	1	1	1	1	1	1	5
1	1	5	1	1	1	1	5	1	1	4	1	5	1	1	1	1	5	5	5	5	5	5	5	5	5	5	5	5	5	5	5	5	3	5	5	3	5	5	5	3	5	5	1	5	5	1	5	5	1
2	2	5	1	3	1	2	2	2	1	4	1	4	2	1	3	4	4	2	4	4	4	3	4	4	4	4	4	4	3	4	2	4	5	5	4	4	5	5	5	5	5	5	4	5	5	1	5	5	1
4	5	4	1	4	3	4	3	3	2	3	2	4	4	4	4	4	4	4	4	4	4	4	4	3	4	4	4	4	4	4	4	4	4	4	4	4	4	4	4	4	4	4	4	4	4	4	4	4	4
2	2	5	1	3	1	2	4	1	2	3	2	4	2	2	4	3	4	4	5	4	4	4	4	4	4	4	4	3	3	3	3	4	4	4	4	4	3	4	3	3	4	3	3	4	3	4	3	3	2
3	4	3	3	3	3	5	1	3	3	3	4	3	3	4	4	4	3	3	3	3	3	3	3	3	3	3	3	3	2	3	3	3	3	3	3	3	2	5	2	4	3	2	2	4	2	2	2	2	3
1	2	5	1	1	1	1	3	3	1	5	1	5	1	1	1	1	5	5	5	5	4	4	4	5	4	5	4	5	4	3	2	5	2	4	4	2	2	3	5	3	3	5	2	5	5	1	5	5	1
2	2	5	1	2	1	1	3	1	2	4	1	5	1	1	1	1	5	5	5	5	3	4	3	4	4	4	5	4	5	3	5	5	4	4	5	4	3	3	5	3	4	4	4	3	4	3	4	4	1
2	4	5	2	3	1	3	3	1	2	4	2	4	4	2	4	4	3	4	2	4	4	3	4	2	2	4	4	4	2	2	3	3	4	4	3	4	4	3	3	2	2	4	4	5	3	4	4	5	1
3	3	3	3	3	3	3	3	3	3	3	3	5	5	4	3	2	5	5	5	5	5	5	5	5	5	5	5	5	5	5	5	5	5	5	5	5	3	5	2	3	5	3	3	3	2	3	4	3	3
2	2	4	2	3	1	2	1	2	2	4	2	4	4	2	3	2	4	4	3	4	3	4	2	4	4	4	4	4	2	4	3	4	4	3	4	4	3	4	3	3	4	4	4	4	4	2	4	5	1
1	1	5	1	1	1	2	3	3	1	4	2	4	2	1	2	4	4	4	4	4	4	4	4	4	4	4	5	5	5	2	3	5	4	4	4	4	5	4	4	4	4	4	2	4	5	2	5	5	1
3	2	4	2	4	1	4	1	1	2	4	2	4	2	1	2	3	4	4	4	4	4	4	4	4	4	4	3	4	3	4	3	4	4	3	4	4	4	3	4	3	4	4	2	4	4	2	5	5	1
1	1	4	1	2	1	1	3	3	1	1	2	4	4	3	4	4	4	4	4	4	4	4	4	4	4	4	4	4	4	4	4	4	2	4	4	4	3	4	3	4	4	3	5	4	3	4	3	3	3
1	1	5	1	1	1	1	1	1	1	5	1	5	2	1	1	1	5	5	5	5	5	5	5	5	5	5	4	5	4	3	3	5	5	3	5	5	3	5	3	1	3	5	1	5	3	1	5	5	1
1	1	5	1	2	1	1	3	1	1	3	2	5	2	5	1	1	5	5	5	5	5	5	5	5	5	5	5	5	5	4	4	5	4	4	5	4	5	4	5	4	5	5	2	4	5	2	5	5	1
2	1	4	2	2	2	2	3	3	2	4	4	3	4	3	4	4	3	4	4	4	3	4	4	4	4	4	4	4	4	3	4	4	4	4	4	4	4	3	4	3	4	4	4	4	4	3	4	4	1
4	2	4	1	2	1	5	2	1	4	3	5	1	5	5	5	5	1	1	1	1	1	1	5	1	5	1	1	1	1	1	5	1	1	5	1	1	1	1	1	1	5	1	1	5	1	1	1	1	3
2	3	4	2	2	4	5	1	5	1	3	3	4	2	2	2	2	2	2	4	4	4	4	1	4	4	3	5	5	5	5	4	5	5	4	5	4	1	4	1	1	1	1	4	1	1	1	2	1	4
2	2	4	2	3	2	2	3	2	2	4	2	4	2	2	3	3	4	2	4	4	4	3	4	4	4	4	4	4	4	4	4	4	4	4	4	4	4	4	4	4	3	4	3	3	4	4	4	4	2
2	1	2	1	2	1	2	3	2	1	5	2	3	2	1	4	2	4	3	4	4	4	3	3	4	4	3	4	4	3	3	4	4	4	5	4	4	5	3	5	2	4	5	1	4	5	1	5	5	1
3	2	3	2	3	3	4	2	3	2	4	3	3	2	2	3	2	3	2	3	3	3	2	3	2	3	4	3	3	2	4	2	3	2	2	2	2	2	4	2	4	2	2	3	3	2	4	3	3	3
1	2	4	1	2	1	1	5	1	2	4	2	5	1	1	1	1	5	4	5	5	5	5	5	4	5	5	5	5	5	2	5	5	5	5	5	5	5	5	5	4	5	5	2	5	5	2	5	5	1
1	1	4	1	1	1	2	3	2	1	2	1	3	2	1	2	1	4	4	4	4	4	4	4	2	4	4	4	4	4	4	4	4	4	4	4	4	4	4	4	3	4	4	2	4	4	2	4	4	1
1	1	5	1	1	1	1	3	3	1	5	1	5	2	1	1	4	5	5	4	5	3	4	4	5	3	3	3	5	4	5	3	5	4	4	4	4	5	5	5	4	3	5	2	4	5	2	5	5	1
1	1	1	1	1	1	1	1	1	1	1	1	1	1	1	1	1	1	1	1	1	1	1	1	1	1	1	5	5	5	5	5	5	5	5	5	5	4	4	4	4	4	4	4	4	4	4	4	4	4
2	2	5	1	2	1	1	3	2	1	4	2	5	3	3	3	4	5	5	5	5	5	5	4	5	5	5	4	5	4	4	4	5	5	4	5	5	3	4	2	4	3	4	2	2	3	4	4	4	2
3	5	3	3	2	5	5	2	2	3	2	5	2	5	5	5	5	3	1	1	3	3	2	2	1	2	3	3	3	1	3	3	2	3	3	1	3	1	2	1	2	3	1	2	3	1	1	1	1	5
2	2	5	2	2	1	2	3	2	2	5	2	4	2	1	3	2	4	5	4	4	4	4	3	4	4	4	4	4	4	4	4	5	5	4	4	5	4	5	4	3	3	4	4	4	4	4	4	4	2
2	1	5	1	3	1	3	5	2	1	3	2	5	4	1	4	2	5	4	4	5	4	5	4	4	4	4	4	5	4	5	4	5	4	5	5	3	5	2	5	1	5	5	2	5	5	2	5	5	1
1	1	5	2	1	1	2	5	1	1	5	1	5	2	4	4	4	4	4	3	4	4	4	2	4	2	4	3	3	2	5	4	2	2	4	3	2	4	4	2	2	2	2	2	2	2	2	4	4	2
4	3	3	2	4	2	4	3	2	4	4	4	2	2	3	4	5	4	4	4	5	4	5	5	5	4	4	4	3	2	4	4	5	5	5	4	2	5	4	5	5	2	5	5	4	5	4	4	5	4
1	2	5	2	2	1	2	5	1	2	4	2	4	3	3	4	4	4	4	3	4	3	4	2	3	3	3	4	5	3	5	2	3	2	2	3	2	4	4	3	4	2	3	2	2	3	2	4	4	2
1	1	5	1	1	1	1	3	4	1	5	1	5	1	1	3	1	5	4	5	5	5	5	5	5	5	5	5	5	4	5	5	5	3	5	5	4	3	5	2	4	3	3	4	3	3	4	3	3	3
2	2	4	2	3	2	2	2	2	2	4	2	4	3	2	3	2	4	4	4	4	4	4	3	4	4	4	4	4	4	3	4	4	4	4	4	3	4	3	4	2	4	4	2	4	4	2	4	4	2
5	5	5	5	5	1	5	5	5	5	5	5	3	3	3	3	3	3	3	3	3	3	3	3	3	3	3	3	3	3	3	3	3	3	3	3	3	3	3	3	3	3	3	3	3	3	3	3	3	3
1	2	5	2	1	1	1	2	1	2	4	1	5	1	1	1	1	5	5	5	5	5	5	5	5	5	5	5	5	5	5	5	5	4	4	5	5	5	5	5	5	5	5	5	5	5	5	5	5	1
3	3	3	3	3	3	3	2	2	3	4	2	3	4	3	4	3	3	3	4	3	4	4	4	3	3	3	3	4	3	4	3	3	3	4	4	3	4	4	4	4	3	3	3	3	3	4	3	4	3
2	1	4	1	2	4	4	3	2	4	4	2	4	4	2	1	4	5	5	4	5	5	5	4	5	5	5	5	4	4	4	3	3	4	4	2	4	4	4	5	3	5	5	3	5	5	5	3	4	3
1	1	5	1	1	1	2	3	4	1	4	2	4	3	2	2	2	4	5	5	5	5	5	4	4	5	5	4	5	4	5	4	5	4	4	4	4	3	3	3	3	3	3	3	3	3	3	3	3	3
1	1	4	1	1	3	3	5	4	1	4	3	5	2	2	4	5	5	5	5	5	4	5	5	5	5	5	4	5	4	5	4	4	2	4	4	2	4	4	4	4	4	4	4	4	4	4	4	4	2
2	2	4	2	2	2	3	2	4	2	3	2	3	4	2	3	4	4	3	4	4	3	4	4	4	4	4	4	3	3	3	3	4	2	3	4	2	3	2	2	2	2	2	2	3	3	2	4	3	2
1	1	5	1	3	1	1	4	1	1	5	1	5	1	1	1	3	5	5	5	5	5	5	5	5	5	5	4	5	5	4	5	5	1	5	5	1	5	1	5	1	5	5	1	5	5	1	5	5	1
2	2	4	2	2	2	3	2	4	2	4	3	3	3	2	4	4	4	4	4	4	4	4	4	4	4	4	3	3	3	5	3	4	2	4	4	2	3	4	2	3	4	2	3	4	2	3	3	2	3
1	1	5	1	1	1	2	1	5	1	5	1	3	2	1	3	4	5	4	4	5	5	5	4	4	3	4	4	4	2	5	4	5	4	3	4	4	2	4	1	4	3	1	5	3	2	5	1	1	4
3	1	5	1	1	3	3	1	1	1	3	5	5	2	1	1	5	5	3	5	5	5	3	5	5	5	5	4	5	4	4	3	5	4	5	5	5	3	3	4	5	3	5	3	1	5	3	4	4	4
1	2	4	1	2	2	1	3	1	1	2	1	4	2	2	2	5	4	4	4	4	4	4	4	4	4	4	4	4	4	3	4	4	4	4	4	4	3	4	4	4	4	4	3	4	4	3	5	4	2
2	4	4	2	1	2	4	3	3	3	3	3	2	5	3	5	5	1	1	1	3	3	3	3	1	3	3	1	1	1	5	2	1	1	2	1	2	1	1	1	1	1	1	1	1	1	1	2	3	2
1	1	1	1	3	1	1	1	1	1	1	1	1	1	1	1	4	4	4	4	5	4	4	4	5	4	4	4	4	4	4	4	4	4	4	4	4	4	4	4	4	4	4	4	4	4	2	5	5	1
2	2	4	1	3	1	2	4	2	2	4	2	3	3	3	3	2	3	4	4	4	3	4	4	4	4	4	3	3	3	4	3	4	4	3	4	4	3	3	3	3	3	3	3	3	3	3	4	4	2
5	1	1	1	4	5	5	3	3	5	1	5	4	5	2	2	2	1	2	2	2	2	2	4	2	2	5	4	5	4	2	3	4	5	4	5	5	3	4	3	2	4	4	4	4	4	2	5	5	1
1	2	4	2	3	1	3	3	2	2	4	2	3	3	2	3	2	4	4	4	4	4	4	4	4	4	4	4	3	2	3	4	4	4	4	3	4	5	3	5	3	5	5	1	5	5	1	4	5	1
2	2	4	2	2	1	1	3	1	2	2	2	3	4	1	4	5	4	4	5	5	5	3	4	5	4	4	4	5	3	3	2	4	5	1	4	5	5	2	5	1	2	5	2	2	5	2	5	5	1
1	3	4	2	2	2	4	2	3	2	2	3	4	4	3	4	4	4	4	4	4	3	4	4	4	4	4	4	4	3	3	4	3	4	4	3	4	4	3	3	3	4	4	2	4	4	2	4	5	1
4	5	5	4	5	4	4	4	5	4	5	5	5	4	4	5	5	5	4	5	4	5	4	4	5	4	5	4	5	4	5	5	5	4	5	4	4	4	4	5	4	5	5	5	4	4	5	4	5	5
2	2	4	2	2	1	2	2	3	1	4	2	4	4	2	3	4	4	4	4	4	4	4	4	4	4	4	4	4	4	4	3	4	4	3	4	4	3	4	3	3	2	3	2	2	3	4	4	4	2
4	4	5	5	4	5	5	4	4	4	4	5	3	3	4	3	4	5	3	3	3	4	3	3	4	5	4	4	3	3	3	5	2	5	3	5	4	2	5	4	4	3	3	4	5	4	3	3	3	4
1	1	5	1	2	1	1	3	3	2	5	1	5	2	2	4	2	4	4	4	4	4	4	4	4	4	4	4	4	4	5	3	4	2	4	4	2	4	3	4	3	4	4	2	4	4	2	4	4	2
1	1	1	1	3	1	1	3	1	1	3	1	5	2	2	2	1	5	5	5	5	4	4	4	5	4	5	4	5	4	3	5	5	4	4	4	3	4	3	4	4	4	4	4	4	4	2	4	4	4
3	1	3	3	4	4	4	2	4	2	1	4	4	3	3	3	4	3	3	2	4	3	3	2	3	3	3	3	4	3	3	4	4	3	4	4	3	2	3	3	3	3	2	3	3	3	3	2	3	3
1	1	5	1	3	1	2	3	1	1	2	2	3	3	2	3	4	4	4	4	4	4	4	3	4	3	4	3	4	3	3	3	3	5	3	4	5	4	3	4	3	4	5	2	4	4	3	5	5	1
2	2	4	2	2	1	1	1	1	2	4	2	5	2	2	2	2	5	4	4	5	4	4	4	4	4	4	4	5	4	2	4	4	4	4	4	4	4	4	4	3	4	4	2	4	4	2	4	4	1
2	1	5	1	3	1	1	4	1	1	4	2	5	2	1	1	1	5	5	5	5	5	5	5	5	5	5	5	5	5	5	3	5	1	5	5	1	5	3	5	3	5	5	1	5	5	1	5	5	1
1	1	5	1	1	1	1	3	5	1	5	1	5	5	3	3	5	5	1	1	5	5	3	3	1	3	5	3	3	3	3	1	3	3	3	5	3	3	3	5	3	3	5	1	3	5	1	5	5	1
1	1	4	1	1	2	3	1	5	2	3	3	4	2	2	4	2	3	3	4	4	2	2	2	4	2	4	2	3	2	4	3	2	4	3	3	4	2	4	2	4	2	2	4	1	2	4	2	2	3
2	3	3	2	2	4	4	2	4	2	2	4	2	4	4	4	4	4	2	4	4	3	3	2	3	2	3	2	2	2	4	4	2	4	4	2	4	2	4	2	4	4	2	4	4	2	4	2	2	4
3	2	4	1	3	1	1	2	3	1	4	1	4	2	2	3	4	5	4	4	5	5	4	2	5	2	5	4	4	3	4	4	4	4	4	4	4	4	5	4	4	4	4	4	4	4	4	4	4	1
2	2	4	2	2	1	3	4	3	2	4	2	4	3	2	4	4	4	4	4	4	3	4	3	4	4	4	3	3	3	2	3	4	3	3	4	3	4	3	3	3	4	3	3	4	3	3	4	4	2
2	2	5	2	3	1	2	4	2	2	5	2	4	2	2	2	2	5	4	5	5	4	4	4	4	4	4	4	5	4	3	4	4	3	4	5	2	4	5	4	5	5	4	4	4	4	4	5	5	1
2	1	1	1	1	1	4	3	3	1	4	2	2	4	2	4	5	2	5	5	5	3	4	5	4	5	5	4	2	3	5	3	2	4	3	3	4	3	5	2	5	3	3	4	3	5	4	5	3	1
1	1	4	2	2	1	2	3	4	1	4	2	4	2	1	1	4	4	4	4	4	5	4	4	4	4	4	4	4	2	4	4	4	4	4	4	4	4	4	2	4	4	3	2	4	2	2	4	4	2
2	2	5	2	2	3	3	2	3	2	5	3	3	3	3	4	4	3	2	3	3	2	1	3	3	2	3	3	2	2	3	3	2	3	2	2	3	3	3	3	3	3	3	4	3	3	4	3	3	3
1	3	3	1	1	2	3	1	3	2	4	2	4	2	2	5	2	4	4	4	4	4	4	4	4	4	4	2	4	3	2	3	4	2	3	4	2	3	4	3	3	3	4	2	3	4	2	4	4	2
1	4	5	2	2	1	2	3	2	2	4	2	4	2	2	2	3	4	4	4	4	4	4	2	4	3	4	3	4	3	4	4	4	4	4	4	4	2	4	2	4	4	2	4	4	2	4	3	3	2
1	1	3	2	3	3	5	3	3	3	3	3	3	3	2	3	1	3	2	2	3	3	3	2	2	3	3	2	2	2	3	2	2	2	2	2	2	1	3	1	3	1	1	1	1	1	1	1	1	4
2	3	4	3	3	1	2	2	3	3	4	2	4	4	3	4	4	4	4	4	4	4	3	3	4	4	4	3	4	3	4	4	4	4	4	4	4	3	4	3	3	4	4	3	3	4	2	4	4	2
2	4	2	1	4	2	3	3	3	1	4	4	3	4	4	4	4	3	4	4	4	2	2	2	4	3	3	4	3	2	2	2	3	4	3	3	4	3	4	3	4	2	3	4	2	2	4	3	3	3
1	1	4	1	2	1	1	3	1	1	2	1	5	1	1	2	2	5	4	5	4	4	4	4	5	4	4	4	5	4	3	3	5	4	3	5	4	2	2	3	3	3	2	2	3	2	2	4	4	2
2	4	4	2	2	2	3	3	3	3	4	2	4	3	3	3	4	4	3	4	4	4	3	3	3	4	4	4	4	3	4	3	4	4	3	4	3	4	3	3	3	3	3	3	3	3	4	4	4	2
1	1	3	1	2	1	2	3	1	1	2	1	4	2	2	2	2	4	4	4	4	4	4	4	4	4	4	4	5	3	4	4	4	3	5	4	3	3	5	3	4	2	3	4	2	3	4	4	3	2
1	1	4	1	1	1	1	1	1	1	4	2	4	4	1	2	2	4	5	4	4	4	3	3	4	4	4	4	4	4	3	4	4	4	4	4	3	4	4	4	4	4	4	4	4	4	4	4	4	2
2	4	3	3	2	2	5	2	5	3	3	4	5	4	1	5	1	4	5	4	5	3	4	1	5	4	5	1	5	1	5	4	4	5	4	3	5	1	5	2	5	3	1	2	4	1	4	2	3	2
2	2	2	2	2	2	2	3	2	3	2	2	5	4	1	4	3	4	4	5	4	5	4	4	5	3	4	5	5	4	4	4	3	4	4	5	3	4	4	3	3	4	3	3	4	4	3	4	4	3
1	1	5	1	3	1	3	3	1	1	4	3	3	3	3	2	3	5	4	4	3	3	5	3	4	3	3	3	4	4	4	3	2	3	4	3	3	4	4	3	4	3	5	3	3	3	3	3	3	3
1	1	5	1	1	1	1	3	3	1	5	1	5	1	1	1	1	5	5	5	5	5	5	4	5	5	4	5	5	5	5	5	5	4	4	5	2	1	5	1	4	5	2	4	5	1	2	3	2	3
1	2	4	2	2	1	2	2	1	2	3	2	2	2	2	2	2	4	4	4	4	3	3	4	4	4	4	3	3	4	3	2	4	4	3	4	4	4	3	3	2	4	4	2	4	4	2	5	5	1
1	1	5	2	2	1	1	1	2	2	5	4	5	4	3	2	2	5	5	5	5	5	5	5	5	5	5	5	5	5	5	5	5	5	5	5	5	5	5	5	1	5	5	1	5	5	1	5	5	1
1	1	5	1	2	1	5	3	1	1	3	1	4	1	1	1	1	5	4	4	4	4	4	4	4	4	4	3	5	3	4	4	4	2	4	4	1	4	4	3	4	4	4	1	4	5	2	5	5	1
3	1	4	2	3	1	1	4	2	2	5	2	3	2	2	1	2	4	4	4	5	5	4	5	4	4	4	4	4	3	5	3	4	2	3	4	2	3	3	4	3	3	4	1	3	4	2	4	4	1
3	4	4	3	3	2	4	3	4	3	3	4	4	3	3	3	2	4	4	4	4	4	4	4	4	4	4	4	4	3	4	4	4	2	4	4	2	3	4	2	4	4	3	4	4	3	4	3	3	2
1	5	5	1	3	1	1	1	5	2	5	1	1	1	1	2	2	5	5	5	5	4	4	2	5	4	5	2	5	5	5	5	5	5	5	5	5	3	5	5	5	5	5	5	5	5	2	5	4	1
1	2	5	1	2	1	1	4	1	2	5	1	5	1	1	1	1	5	5	5	5	5	5	5	5	5	5	5	5	5	1	5	5	5	5	5	5	5	5	5	1	5	5	1	5	5	1	5	5	1
2	2	4	2	2	1	2	4	2	2	4	2	4	2	2	2	2	4	4	4	4	4	4	4	4	4	4	4	4	4	3	4	4	3	4	4	3	4	4	4	2	4	4	2	4	4	2	4	4	2
2	2	4	2	2	2	2	4	2	1	4	1	4	4	3	3	4	4	4	4	4	3	4	4	4	4	4	4	4	4	3	4	4	4	4	4	4	4	4	4	4	4	4	4	4	4	4	4	4	4
2	2	4	2	3	2	2	3	4	3	4	2	4	2	3	2	2	5	4	4	5	4	4	4	4	3	4	4	5	4	4	4	5	3	4	5	3	4	4	4	2	3	4	4	3	4	4	4	4	4
1	1	5	1	1	1	1	1	3	1	5	1	5	1	1	3	1	5	5	5	5	5	5	5	5	5	5	5	5	5	1	5	5	1	5	5	1	3	5	3	5	1	1	5	3	1	5	3	3	3
2	2	4	2	2	1	1	4	2	2	4	1	4	4	2	4	4	5	4	5	5	2	4	3	4	5	5	4	4	5	5	5	5	4	5	5	4	5	4	5	5	5	5	3	5	5	2	5	5	1
2	2	4	2	2	1	1	4	1	2	5	1	5	2	1	2	2	5	4	5	5	5	5	4	5	4	4	5	5	4	4	4	5	4	5	4	4	4	4	4	5	4	4	1	4	5	1	5	5	1
1	2	5	1	3	1	2	3	1	1	4	2	5	1	1	2	2	5	5	5	5	5	5	5	5	5	5	5	5	4	5	5	5	5	5	5	5	3	5	2	5	3	2	5	3	2	3	3	2	2
2	2	4	2	2	2	2	3	3	2	4	4	4	3	4	4	4	4	4	4	4	4	4	4	4	4	4	4	4	4	5	4	4	3	4	4	5	5	5	4	5	4	4	2	5	4	2	5	5	2
1	1	5	1	1	1	1	3	1	1	3	1	5	1	1	1	1	5	5	5	5	5	5	5	5	5	5	5	5	5	5	5	5	5	1	5	5	3	5	5	5	3	5	1	1	5	1	3	5	1
1	1	5	1	1	1	1	3	4	2	5	1	5	2	1	4	5	5	5	5	5	5	5	5	5	5	5	5	5	5	3	4	5	5	5	5	5	5	5	5	5	5	5	5	5	5	3	5	5	1
1	1	5	1	1	1	1	3	3	1	5	1	5	1	1	3	3	5	5	5	5	5	5	5	5	5	5	3	5	3	3	4	4	2	4	4	2	4	1	5	1	4	5	1	5	5	1	5	5	1
1	2	4	2	1	1	3	1	5	2	4	3	2	2	2	3	1	3	4	5	4	4	4	2	4	3	4	2	2	3	5	1	3	5	1	3	2	1	5	1	5	1	2	5	1	2	5	3	3	3
2	2	4	1	2	1	1	3	1	2	4	1	5	2	1	1	1	5	5	5	5	5	4	4	5	4	4	5	5	4	2	5	5	5	4	5	5	5	4	5	4	5	5	4	5	5	2	5	5	1
2	2	4	2	4	2	2	3	2	2	3	3	4	3	2	2	2	4	4	4	4	4	4	2	5	4	4	4	4	3	3	4	4	4	4	4	4	5	4	4	3	4	5	4	5	4	5	4	4	4
1	1	5	1	1	1	2	3	2	1	5	2	5	4	1	2	2	5	4	4	5	4	4	3	4	4	4	5	4	4	4	3	5	4	4	4	2	5	4	5	4	3	5	1	4	5	1	5	5	1
2	2	4	2	2	1	2	3	3	2	2	1	4	2	1	2	2	5	5	4	5	4	5	4	5	4	5	4	4	4	4	4	4	4	5	5	4	3	4	4	5	4	4	4	4	4	4	5	4	1
1	1	5	1	3	1	1	5	1	1	4	1	5	1	1	2	2	4	4	5	5	2	2	1	5	1	4	2	5	4	4	5	5	5	5	4	5	5	5	5	5	5	5	4	5	5	4	5	5	1
3	2	4	2	3	2	4	3	4	2	3	2	4	3	2	2	3	4	4	4	4	4	4	4	3	4	4	3	4	3	5	4	4	2	4	4	2	4	3	4	3	4	5	2	4	4	2	4	4	2
1	1	5	1	3	3	1	3	3	1	5	1	5	1	1	2	4	5	5	5	5	5	5	5	5	5	5	5	5	5	5	5	5	5	5	5	5	3	3	3	5	4	3	5	4	3	5	4	4	2
4	5	4	2	2	3	2	4	3	1	4	2	4	4	2	2	4	4	4	4	4	4	4	4	4	4	4	3	4	3	3	3	4	4	3	4	3	3	4	4	3	4	4	3	3	4	3	4	4	4
3	5	4	3	2	4	5	3	1	2	4	2	3	4	2	5	1	5	2	1	4	3	5	4	4	2	3	5	2	3	3	4	5	2	4	4	1	4	1	4	3	5	2	3	4	5	2	1	5	3
2	2	4	1	3	2	2	3	3	1	4	4	4	4	2	4	4	4	4	4	4	4	4	3	4	3	4	4	4	3	2	4	4	2	4	4	2	4	3	3	3	3	4	2	4	4	2	4	4	2
2	1	4	1	2	1	2	3	2	1	2	2	5	2	1	2	4	4	4	5	4	4	4	4	5	4	4	4	4	5	2	4	5	5	4	4	5	4	2	4	2	4	4	4	5	4	4	5	5	1
2	2	4	2	2	2	2	3	2	2	4	2	4	2	2	2	3	4	4	4	4	4	4	3	4	3	4	4	4	3	2	3	4	4	4	4	4	4	3	3	3	3	3	4	4	3	4	4	4	2
3	3	5	2	2	1	1	3	3	1	4	2	4	2	1	1	2	5	4	5	4	3	4	3	4	3	4	5	5	4	3	4	4	5	3	4	5	4	5	5	3	4	5	1	3	5	3	5	5	1
3	2	4	2	3	1	2	4	2	2	3	2	4	2	2	2	2	4	4	4	4	4	4	3	4	4	4	4	4	4	4	4	4	5	4	4	4	3	4	3	4	4	3	4	4	3	4	4	4	2
1	1	4	1	2	1	1	4	3	1	3	1	4	2	1	2	2	5	4	4	5	5	5	4	4	4	4	5	5	4	5	4	4	5	5	5	5	4	5	4	5	4	5	2	4	5	2	5	5	1
1	1	5	1	2	1	2	3	3	1	5	3	4	3	3	3	2	4	4	4	4	4	4	4	4	4	4	3	3	1	2	1	4	3	2	4	3	3	2	2	2	2	3	5	1	2	4	3	3	3
4	5	5	3	4	4	5	3	3	4	5	5	5	4	5	4	3	5	5	3	3	4	4	4	4	3	3	4	5	3	5	4	5	3	4	4	3	3	4	4	4	4	5	4	5	3	3	3	4	5
2	2	5	1	3	1	1	3	2	1	4	1	5	1	3	3	4	5	5	5	5	5	4	5	5	5	5	5	5	5	3	5	5	5	5	5	5	5	5	5	5	5	5	2	5	5	2	5	5	1
2	2	4	2	2	1	2	3	5	2	5	2	4	2	2	2	2	4	4	4	4	4	4	4	4	3	4	3	5	3	4	4	4	5	4	4	4	3	5	3	4	3	4	5	3	4	4	4	4	2
4	1	5	1	3	1	1	3	2	2	5	1	5	1	1	1	1	5	5	5	5	5	5	5	5	5	5	5	5	5	2	5	5	1	5	5	2	5	3	5	1	5	5	1	5	5	2	5	5	1
2	2	4	2	2	1	2	3	1	2	4	2	5	3	1	3	4	5	4	4	4	4	4	4	4	4	4	4	5	4	5	4	5	4	4	5	4	3	3	3	3	3	3	4	3	3	4	3	3	3
1	1	5	1	3	1	1	1	1	1	5	1	5	1	1	1	2	5	5	5	5	4	4	4	5	4	4	4	5	5	4	4	5	4	4	5	4	4	4	5	2	4	5	1	4	5	1	5	5	1
1	2	5	2	1	1	3	3	1	2	5	1	5	2	2	3	3	5	4	4	5	4	4	4	4	4	4	4	5	4	4	4	5	3	4	4	4	4	4	4	4	4	4	4	4	4	3	4	5	1
3	3	3	3	3	3	3	3	3	3	3	3	4	3	3	3	3	4	3	3	3	3	3	3	3	3	3	3	3	3	3	3	4	3	3	3	3	3	3	3	3	3	3	3	3	3	3	3	3	3
1	2	5	1	2	1	2	3	1	1	4	1	3	3	2	2	2	4	4	5	4	4	4	2	5	3	4	3	5	4	4	4	4	4	4	4	4	4	2	4	4	4	4	2	4	4	2	5	4	2
1	4	5	3	2	1	3	4	2	3	5	4	3	2	2	4	3	3	4	4	4	2	4	3	4	4	4	2	3	2	4	3	2	4	4	2	3	2	3	2	3	4	4	2	4	3	3	5	5	1
2	1	4	1	3	1	3	3	3	1	3	3	4	3	2	4	4	4	4	4	4	3	3	3	4	4	3	3	4	3	3	3	3	5	3	3	5	3	3	3	4	3	3	5	3	3	3	4	4	2
2	2	4	1	2	1	2	4	2	2	4	2	5	1	1	1	2	5	5	5	5	5	5	4	5	5	5	4	4	4	4	5	4	4	5	4	5	4	4	3	3	4	3	4	4	3	4	4	4	2
2	2	4	2	3	1	4	1	2	2	4	3	4	2	2	2	1	4	4	3	4	4	4	3	4	3	3	3	4	3	5	3	5	4	3	4	4	3	4	5	4	3	5	3	4	5	2	5	5	1
2	2	5	1	2	1	2	3	4	2	5	2	5	2	2	2	2	4	3	4	4	4	4	3	4	3	4	4	4	4	2	3	4	4	3	5	4	5	2	5	2	4	5	1	4	5	1	5	5	1
3	2	5	2	2	1	2	1	3	2	2	1	5	1	1	2	2	5	5	5	5	5	5	5	5	5	5	5	5	4	4	5	5	4	4	5	5	3	4	3	4	5	5	1	4	4	1	5	5	1
2	2	4	2	2	2	2	3	3	1	4	2	5	3	1	3	3	4	4	4	4	4	4	4	4	4	4	4	5	4	3	3	4	3	3	4	3	3	4	4	3	3	4	3	4	5	3	4	4	2
3	1	3	1	2	1	2	3	3	1	4	2	4	2	2	2	2	4	3	4	4	3	3	3	4	3	3	3	4	4	4	3	4	3	3	4	3	3	3	3	3	3	3	3	3	3	3	4	3	3
2	1	4	2	3	1	3	2	1	2	3	2	4	1	1	1	4	4	4	3	4	4	4	4	4	4	4	4	4	4	3	3	4	4	4	4	3	2	3	2	3	3	2	3	3	2	3	3	3	3
1	1	4	1	1	1	1	4	1	1	2	1	5	1	1	1	1	5	5	5	5	2	5	1	5	2	4	5	5	5	5	5	5	5	5	5	5	2	5	5	5	4	5	5	2	5	5	5	5	1
1	1	5	1	2	1	1	4	1	1	4	1	5	1	1	2	2	5	4	5	5	4	4	4	5	4	5	4	5	4	2	5	5	3	4	4	4	5	3	5	2	4	5	1	4	4	1	5	5	1
2	2	4	2	2	1	1	3	2	2	4	2	4	2	2	2	3	4	3	4	4	4	4	4	4	4	4	4	4	3	3	4	4	4	4	4	5	3	3	4	3	4	5	2	4	4	2	4	4	2
2	2	4	3	3	2	2	3	3	3	4	2	4	2	2	3	2	4	4	4	4	4	4	4	4	4	4	4	4	4	3	4	4	4	4	4	4	4	3	4	3	4	4	3	4	4	2	4	4	1
1	2	5	1	2	1	5	3	1	1	3	1	5	1	1	1	1	4	4	4	5	4	4	4	4	4	4	3	5	3	5	4	4	2	4	4	2	3	5	3	4	4	4	2	4	3	1	5	5	1
4	4	5	4	4	4	4	4	4	5	4	5	4	5	4	5	4	5	5	5	5	5	5	5	5	5	5	5	5	5	5	5	5	5	5	5	5	5	5	5	5	5	5	5	5	5	5	5	5	5
1	1	4	1	1	1	1	4	1	1	5	1	5	2	1	2	2	5	5	5	5	5	5	5	5	5	5	5	5	5	4	5	5	4	5	5	5	5	4	4	4	5	5	4	5	5	1	5	5	1
1	1	4	1	2	3	2	3	4	1	4	2	5	3	1	1	2	4	3	4	4	3	4	4	3	4	3	3	3	3	4	3	4	4	3	4	3	3	3	3	3	3	2	3	3	3	3	3	2	3
1	3	5	4	2	2	2	5	3	1	5	2	4	5	5	3	4	4	5	5	5	4	4	4	4	3	4	5	5	5	5	5	4	4	5	4	5	4	4	4	5	4	5	5	5	5	4	4	4	5
2	1	5	1	2	1	4	3	4	1	5	2	5	2	3	3	2	5	4	4	5	4	4	4	4	4	4	4	4	4	4	4	4	4	4	4	4	3	4	4	3	3	4	2	4	4	2	5	5	1
1	1	4	1	1	1	1	3	1	1	4	1	5	2	2	2	2	5	4	4	5	4	4	3	4	3	3	4	4	4	3	4	4	5	4	4	3	3	4	3	3	4	3	4	4	4	2	4	4	1
3	4	3	2	5	3	3	2	4	4	3	3	3	4	4	3	3	4	3	3	3	4	4	3	4	2	3	3	3	4	3	4	4	4	4	2	5	4	2	3	3	3	5	3	3	3	3	3	4	3
2	2	4	2	4	2	3	4	3	2	4	2	2	2	2	2	4	4	4	4	4	4	4	4	4	4	4	4	4	4	4	4	4	4	4	4	4	4	4	4	4	4	4	4	4	4	3	4	4	2
1	4	4	5	4	4	4	4	3	5	4	5	5	5	5	4	4	5	5	4	4	4	4	5	5	5	4	4	4	5	5	4	4	4	3	5	5	4	4	1	3	5	4	5	4	1	4	4	3	5
1	1	4	1	2	1	1	4	2	1	4	1	4	1	1	1	2	4	4	4	4	4	4	3	4	4	4	4	4	4	4	4	4	4	4	4	4	4	4	4	4	3	4	2	4	4	1	5	5	1
1	1	5	1	1	1	2	4	1	1	3	2	4	1	1	1	2	4	4	5	5	4	4	4	4	4	5	4	5	4	5	4	5	2	4	4	2	5	5	3	5	3	5	1	3	5	1	5	5	1
1	2	4	1	2	1	3	3	1	1	4	2	4	4	3	4	5	3	4	4	4	4	4	4	4	4	4	4	3	3	5	3	4	4	3	3	4	4	4	4	4	3	4	4	3	4	4	4	4	2
2	2	1	2	2	2	2	2	2	2	1	2	2	2	2	1	2	5	5	4	4	4	5	4	5	5	5	4	5	4	4	4	5	4	5	5	4	5	5	4	4	4	5	4	5	4	2	4	4	4
2	2	4	1	3	1	1	3	2	2	2	1	4	1	1	2	2	5	4	4	5	4	4	4	4	4	5	4	5	4	3	4	4	4	4	4	4	3	4	4	4	4	4	2	3	4	2	5	5	1
2	1	4	1	2	1	1	3	3	1	4	1	2	1	1	1	2	5	4	5	5	4	4	4	5	4	4	4	5	4	5	4	4	4	4	4	4	4	4	4	4	4	4	2	4	4	2	5	5	1
2	2	4	2	3	3	4	3	3	2	4	3	4	4	1	4	4	4	4	4	3	4	3	4	4	4	5	4	4	4	4	3	4	4	3	4	4	4	4	4	3	4	4	4	4	4	4	4	4	2
1	1	5	1	3	1	1	3	1	1	5	2	5	3	1	1	2	5	2	4	5	3	3	4	4	4	4	4	5	4	4	4	5	3	4	4	3	4	3	4	3	4	4	2	4	4	2	5	5	1
1	2	4	2	1	3	4	4	5	2	4	4	2	4	4	5	4	4	3	4	3	4	4	4	4	4	4	4	2	1	5	1	2	2	2	2	2	1	4	1	4	2	1	4	1	1	4	2	2	4
2	3	5	4	3	2	4	5	4	5	2	1	5	5	2	2	5	5	5	5	5	4	4	4	5	2	2	5	5	5	5	3	5	5	4	5	5	5	5	5	5	5	4	5	5	5	5	5	5	1
1	5	4	1	2	1	1	3	2	2	4	1	4	2	1	2	4	5	4	5	5	5	4	4	5	4	4	4	5	4	2	4	4	5	4	4	5	3	5	2	4	4	2	5	4	2	5	4	3	3
5	4	2	3	5	1	3	5	5	3	4	2	3	4	5	3	4	4	5	2	2	3	2	5	5	4	4	5	3	5	4	4	3	2	4	3	5	4	3	5	4	5	5	2	4	5	4	1	2	5
3	3	3	3	3	3	3	3	3	3	3	3	3	3	3	3	3	3	3	3	3	3	3	3	3	3	3	3	3	3	3	3	3	3	3	3	3	3	3	3	3	3	3	3	3	3	3	3	3	3
4	1	5	1	2	1	1	3	2	1	4	1	5	3	2	3	3	5	3	4	4	4	3	3	4	4	3	2	4	3	4	4	4	5	4	3	3	4	4	4	3	4	5	2	4	4	3	5	5	1
5	5	5	2	2	1	3	5	1	2	5	2	4	3	2	4	4	3	3	3	3	4	3	3	4	4	3	5	4	4	5	5	5	5	5	5	4	3	3	3	3	3	3	4	3	4	3	5	5	5
1	5	5	1	5	1	4	1	1	1	5	1	5	4	4	5	5	5	5	5	5	3	3	5	5	5	5	1	3	1	5	1	3	5	1	3	5	1	5	1	5	1	1	5	1	1	5	3	1	1
1	1	4	1	3	2	3	3	2	1	4	2	4	2	2	2	2	4	4	4	4	4	4	4	4	3	4	4	4	3	4	4	4	3	4	4	3	4	4	2	3	4	3	4	4	3	4	4	3	2
2	1	4	1	1	1	2	3	3	1	4	1	5	1	1	1	1	5	4	4	5	5	4	5	4	4	5	4	5	3	4	4	5	4	3	5	4	4	2	3	3	4	4	4	4	4	1	5	5	1
2	2	4	2	2	1	2	4	2	2	4	2	4	2	2	2	2	4	4	4	4	4	4	4	5	4	4	4	4	4	5	4	4	4	4	4	4	3	4	3	3	4	3	4	4	3	4	3	3	3
1	1	5	1	1	1	1	1	1	1	5	1	5	1	1	1	5	5	5	5	5	5	5	5	5	5	5	5	5	5	5	5	5	1	5	5	1	1	1	1	1	1	1	1	1	1	1	5	1	1
2	2	4	2	2	3	3	2	3	2	2	2	5	1	2	3	4	5	5	5	5	5	5	3	5	5	5	5	5	5	5	5	5	2	4	5	5	5	5	5	5	5	5	5	4	5	5	5	5	2
4	2	5	1	2	1	1	1	1	1	3	1	5	2	2	2	4	5	4	4	4	4	4	4	4	4	4	4	5	3	3	4	4	4	5	4	4	3	3	4	2	4	4	3	5	4	3	4	4	1
2	2	5	2	2	2	4	2	4	1	4	3	3	3	3	4	2	4	3	3	4	3	3	2	3	3	4	4	3	3	2	3	3	4	3	3	4	3	3	4	2	3	4	3	3	3	3	4	4	2
3	3	1	5	3	5	5	1	5	5	1	5	1	3	5	5	3	1	1	1	1	1	1	1	1	1	1	1	1	1	5	3	1	1	3	1	1	1	1	1	1	3	1	1	3	1	1	1	1	5
1	1	5	1	1	1	1	1	3	1	4	1	5	1	1	1	1	5	5	5	5	4	4	3	5	4	4	4	5	5	4	4	5	4	4	5	4	4	4	3	4	4	4	4	4	4	4	3	3	3
2	2	3	1	2	1	4	2	1	1	3	2	5	4	2	2	2	4	3	3	3	3	4	4	3	3	2	2	2	3	2	4	3	4	3	3	4	4	3	3	5	4	2	3	3	3	2	4	3	3
4	4	4	4	4	2	4	4	4	4	4	3	3	4	4	4	4	4	4	4	4	4	4	4	3	3	4	3	4	5	4	4	4	4	5	4	4	5	5	4	5	4	4	4	4	4	4	4	4	4
1	2	4	1	2	1	2	2	4	1	4	2	5	2	2	2	2	5	5	5	5	5	5	5	5	5	5	5	5	5	2	4	5	4	4	5	4	3	4	2	4	4	2	4	4	3	4	3	3	3
2	2	4	2	2	2	2	3	3	2	3	2	4	2	2	2	2	4	4	4	4	4	4	4	4	4	4	4	5	4	2	4	5	4	4	5	4	4	3	4	2	4	4	2	4	4	2	4	4	2
3	4	4	3	2	4	4	3	5	3	3	4	4	2	1	3	3	5	2	3	3	4	2	3	3	3	4	3	4	4	5	3	4	4	3	4	4	1	4	1	3	4	1	2	2	1	4	2	1	4
5	4	4	4	4	4	5	5	4	5	5	5	4	5	4	5	4	5	4	4	4	4	4	5	4	5	5	5	4	5	4	5	5	4	5	4	5	5	4	5	4	5	5	4	4	4	4	4	5	5
1	1	4	1	1	1	3	4	1	1	4	1	5	5	1	1	1	5	5	5	5	5	5	4	5	4	4	4	5	5	3	5	5	2	4	5	5	5	3	4	3	5	4	1	4	5	1	5	5	1
5	5	5	1	1	1	3	1	3	1	3	1	5	1	1	5	5	5	5	5	5	5	5	5	5	5	5	5	5	5	3	5	5	1	5	5	1	5	5	5	5	5	5	1	5	5	1	5	5	1
3	4	3	4	4	3	4	4	3	4	4	4	4	4	4	4	3	4	4	3	4	4	4	3	4	4	4	4	3	3	4	3	4	3	3	4	3	4	3	3	3	3	4	3	3	3	3	4	4	4
1	1	5	2	3	1	2	3	3	1	5	1	5	1	1	1	4	4	4	5	5	2	4	4	4	4	4	4	4	3	4	4	4	4	4	4	4	3	3	3	5	4	4	4	4	4	4	4	4	2
1	1	4	1	2	1	2	3	1	1	4	1	4	1	1	3	5	4	5	5	5	5	5	4	5	5	5	4	5	5	4	5	5	4	5	5	5	4	4	5	5	5	5	1	5	5	1	5	5	1
1	2	5	1	2	1	1	3	3	1	5	3	5	5	5	5	5	1	2	4	3	4	3	2	5	5	5	1	4	3	1	5	3	2	4	5	5	2	5	1	4	3	5	5	4	2	4	5	4	4
5	5	5	3	5	5	5	5	5	3	5	5	4	3	4	5	4	4	3	2	4	4	4	4	4	4	4	4	4	4	3	4	4	4	4	4	4	3	4	2	4	4	2	4	3	2	4	2	2	4
1	1	5	1	5	1	4	5	5	1	5	3	5	5	1	5	3	5	5	5	5	5	3	4	5	3	5	5	5	5	5	5	5	1	5	5	1	5	3	5	5	5	5	1	5	5	1	5	5	1
2	1	4	2	2	2	3	2	2	2	3	1	4	3	1	3	4	4	4	4	5	4	3	1	4	3	4	4	4	4	5	4	4	4	4	4	4	5	4	5	3	4	5	4	4	5	1	5	5	1
1	1	5	1	1	1	2	3	3	2	5	1	4	1	1	1	1	5	5	5	5	5	5	5	5	5	4	5	4	5	4	5	4	4	4	5	4	5	3	5	3	5	4	2	5	4	4	5	5	1
1	2	5	2	3	1	5	3	4	1	5	3	4	4	2	3	3	5	5	5	5	5	5	5	5	5	5	3	3	3	4	3	3	4	3	3	4	2	4	2	4	3	2	4	3	2	4	3	3	3
1	3	5	1	1	1	1	1	3	1	4	1	5	1	1	3	4	5	4	5	5	5	5	4	5	5	5	5	5	4	3	5	5	5	5	4	5	5	5	5	3	5	5	1	4	5	1	5	5	1
1	1	4	1	1	1	1	3	1	1	5	1	5	1	1	3	2	5	5	4	5	5	5	5	5	5	5	5	5	5	2	5	5	5	5	5	3	5	3	5	3	5	5	1	5	5	1	5	5	1
1	1	4	1	2	1	1	2	1	1	3	1	4	2	2	1	5	4	4	4	4	4	4	4	4	4	4	3	5	2	4	2	4	4	2	4	4	2	3	4	4	2	5	2	2	5	2	5	5	1
2	2	4	2	3	2	2	2	2	2	4	3	3	3	3	3	3	4	3	4	4	4	4	4	4	4	4	4	3	4	3	3	4	3	3	4	4	4	4	4	4	4	4	4	4	4	4	5	5	2
2	2	4	2	2	2	2	4	2	2	4	4	4	2	3	4	4	4	4	4	4	4	4	4	4	4	4	4	4	4	4	4	4	4	4	4	4	5	4	5	5	4	5	1	4	5	1	5	5	1
4	2	4	2	2	2	2	3	3	3	3	4	4	2	1	2	2	3	2	4	4	4	2	4	3	4	4	4	4	4	5	2	4	2	2	4	3	3	4	2	4	2	3	3	3	4	4	4	3	2
2	1	4	1	3	1	1	4	2	1	4	1	5	1	1	2	1	4	4	4	4	4	4	3	4	4	4	4	5	4	4	3	4	2	4	4	2	3	4	4	4	3	5	2	3	4	2	4	4	1
2	2	4	2	3	1	2	4	2	2	4	2	4	2	1	2	2	4	4	4	5	4	5	4	4	4	4	4	5	4	2	4	5	5	4	5	4	4	4	4	4	4	5	4	4	5	4	4	4	2
1	1	4	1	1	1	1	3	1	1	3	1	3	2	1	3	3	3	4	4	4	2	4	4	4	4	4	3	4	3	3	3	4	4	3	4	4	3	3	5	3	5	5	2	5	5	2	5	5	1
1	4	4	2	3	2	3	3	3	2	4	3	4	3	3	3	4	4	1	4	4	3	2	3	3	2	4	4	4	3	3	4	4	4	3	3	4	3	5	3	3	3	3	3	3	3	3	3	3	3
1	1	5	1	3	1	2	3	2	1	5	1	3	2	2	4	4	4	4	4	4	4	4	4	4	4	4	4	4	4	4	4	4	4	4	4	4	5	4	5	4	5	5	4	4	5	4	5	5	1
2	4	5	2	3	3	5	3	4	2	4	4	4	4	4	4	3	4	5	4	4	4	5	4	4	3	4	3	4	4	5	2	4	2	4	3	2	2	3	1	4	2	2	3	3	2	5	2	3	1
1	1	4	1	3	1	1	3	2	1	3	2	4	1	1	2	2	4	4	4	4	4	4	2	4	4	4	3	4	3	4	3	4	4	3	4	4	3	4	3	4	3	4	2	3	4	2	4	4	1
4	4	4	2	2	2	2	2	3	2	4	3	4	3	3	3	2	4	4	4	4	5	4	3	4	4	4	4	5	4	4	5	4	2	4	4	3	4	3	4	4	5	5	4	5	4	3	5	5	5
2	4	4	2	4	2	3	3	3	2	4	4	4	4	2	3	3	4	4	4	4	4	4	4	4	4	4	4	3	3	4	3	4	2	3	4	2	4	4	3	3	3	4	2	3	3	2	4	4	2
2	2	5	1	2	1	4	3	3	1	4	1	5	1	1	1	1	5	4	4	5	5	4	4	5	4	4	4	5	4	2	5	4	2	5	4	2	5	4	2	4	4	2	4	4	2	4	4	3	3
1	1	5	1	3	1	1	3	4	1	5	1	5	3	2	2	4	5	4	5	5	5	5	4	5	5	5	4	4	4	4	4	4	4	4	4	4	3	5	2	5	4	3	1	4	2	1	3	2	3
3	1	3	2	3	2	2	3	4	1	2	2	1	3	1	3	3	5	4	4	5	4	4	4	4	4	5	4	5	4	3	3	4	4	4	4	5	5	3	5	3	4	5	3	4	5	3	5	5	1
1	1	5	1	3	1	2	3	3	1	5	2	3	2	1	3	4	3	4	4	5	3	4	4	4	4	5	4	4	4	3	4	4	4	4	4	4	4	4	4	3	4	4	2	4	4	2	3	5	1
1	1	4	1	2	1	1	4	1	1	4	1	2	3	4	5	4	4	4	4	5	4	5	5	4	4	5	4	4	2	2	5	4	5	5	4	5	4	2	3	5	5	5	1	5	5	1	5	5	1
1	1	3	1	3	1	1	3	2	1	4	1	5	1	1	1	1	5	5	5	5	5	5	5	5	4	5	5	5	4	4	5	5	5	4	5	3	5	5	5	5	5	5	1	4	5	1	5	5	1
1	1	4	1	3	1	1	2	3	1	4	1	5	2	1	1	4	5	5	5	5	5	5	5	5	5	5	5	5	5	5	5	5	4	5	5	4	5	3	5	3	4	5	1	4	5	1	5	5	1
1	1	4	2	3	1	2	4	1	1	4	1	5	1	1	1	2	5	4	4	4	4	4	4	4	4	4	4	5	4	3	5	5	3	4	5	3	5	2	5	2	4	5	2	4	5	2	5	5	1
2	1	5	1	1	1	1	3	5	1	5	1	4	3	3	5	5	5	5	4	5	3	3	3	4	3	4	4	5	4	5	4	4	2	4	4	2	3	3	3	3	3	3	4	3	3	3	3	3	3
2	2	4	2	2	1	1	3	3	2	4	1	4	2	3	2	4	4	4	4	4	3	4	4	4	4	4	5	4	4	4	4	4	4	4	5	4	5	3	5	2	4	5	2	4	5	2	5	5	1
2	1	5	1	3	1	1	4	1	1	4	1	5	1	1	3	3	5	5	5	5	4	4	3	5	5	4	5	5	5	4	5	5	5	5	5	5	5	4	5	5	5	5	2	5	5	1	5	5	1
1	4	5	1	1	1	4	5	1	1	2	3	4	4	4	4	5	4	4	4	4	4	3	4	4	3	4	4	4	3	4	4	3	4	4	4	4	2	4	2	4	4	2	4	3	3	4	4	4	2
2	1	4	2	2	2	2	2	3	1	4	1	4	3	1	2	2	4	4	4	4	2	3	3	4	3	4	4	4	4	3	3	4	2	3	4	2	4	4	3	3	3	3	4	3	3	4	3	3	2
2	3	3	2	4	2	3	2	2	2	4	3	3	3	3	4	4	3	4	3	4	4	4	3	3	4	4	4	3	2	3	3	3	2	3	3	2	2	3	2	2	3	2	2	3	2	2	3	2	4
2	2	4	2	3	2	2	3	3	2	4	2	4	2	2	3	2	4	4	4	4	3	4	4	4	4	4	3	4	3	4	3	4	4	3	4	4	3	3	3	3	3	3	4	3	3	4	3	3	2
3	4	4	1	4	3	4	3	3	2	2	4	2	4	3	5	5	4	4	4	4	3	3	4	3	3	4	3	3	2	3	4	3	4	3	4	4	2	3	2	2	2	2	4	2	2	4	3	2	2
1	1	5	1	3	1	1	3	3	1	4	1	3	2	2	3	3	4	5	5	5	5	5	5	5	5	5	4	5	5	3	5	5	5	5	5	5	5	3	5	3	5	5	2	5	5	1	5	5	1
2	3	4	2	2	2	2	4	3	2	4	2	3	2	2	3	4	4	4	4	4	4	4	4	4	4	4	4	4	3	4	3	4	4	4	4	4	3	4	3	3	3	3	4	4	3	3	4	4	2
3	5	4	2	2	4	5	1	4	2	2	4	1	5	5	5	5	2	2	1	2	2	4	2	2	2	4	1	1	1	5	5	2	4	4	2	4	1	5	1	5	4	1	2	4	1	1	2	1	3
1	5	5	2	3	1	2	4	2	1	5	2	4	4	3	4	4	4	4	4	4	4	4	4	5	4	4	5	4	4	5	4	5	2	4	4	2	5	3	5	3	4	5	1	4	5	1	5	5	1
1	1	5	1	1	1	1	3	3	1	5	1	5	2	1	2	2	5	3	4	5	4	3	4	4	4	4	4	5	5	3	3	5	3	4	4	4	5	3	5	3	3	5	2	3	5	3	5	5	1
1	1	5	1	1	1	1	3	3	1	5	2	3	2	1	4	4	4	4	4	5	4	4	5	4	5	5	4	4	3	4	4	4	4	4	3	4	3	4	3	3	4	3	2	4	3	1	4	4	1
2	2	4	2	2	1	2	3	3	1	4	1	5	2	1	2	2	5	5	5	5	5	5	5	5	5	5	5	5	5	4	4	5	4	5	5	2	2	4	2	4	5	2	4	3	2	4	3	2	4
5	1	5	1	3	1	1	3	1	1	5	1	5	2	1	1	4	5	5	5	5	5	5	4	5	5	5	5	5	5	5	3	5	5	5	5	5	5	3	5	5	5	5	1	5	5	1	5	5	1
1	1	4	2	2	1	2	2	3	2	4	2	5	1	1	1	5	5	5	5	5	5	5	5	5	5	5	5	5	5	5	5	5	5	5	5	5	5	5	5	3	5	5	5	5	5	5	5	5	1
1	1	5	1	2	1	1	4	1	1	4	1	5	1	1	2	4	5	5	5	5	4	4	3	5	5	5	5	5	5	2	5	5	4	5	5	5	5	4	5	4	5	5	2	5	5	2	5	5	1
4	3	5	4	3	5	4	4	4	3	5	4	4	5	3	5	4	4	4	5	4	5	3	3	5	4	4	5	4	4	4	5	5	4	3	4	3	3	4	4	5	4	5	5	4	3	4	5	4	4
1	1	5	1	2	1	1	4	1	1	4	2	5	4	2	3	4	5	5	5	5	4	4	4	5	4	4	5	2	5	4	4	4	4	5	4	2	4	5	4	4	5	4	4	5	4	4	4	4	3
2	2	4	2	2	2	2	4	2	2	4	2	4	4	2	2	2	4	4	4	4	4	4	4	4	4	4	4	4	4	3	4	4	4	4	4	3	4	3	4	4	4	4	2	4	4	2	4	5	2
2	1	4	2	2	1	2	3	3	2	4	2	4	3	2	2	3	4	4	4	5	4	4	4	4	4	4	3	4	3	4	3	4	4	3	4	4	3	4	3	4	3	4	3	3	3	3	4	4	2
1	1	4	1	1	3	5	1	5	1	4	2	5	2	1	2	2	5	3	4	4	4	3	4	4	4	4	3	3	3	3	3	4	3	3	4	4	3	4	3	4	3	3	3	3	3	3	4	3	3
1	1	5	1	2	1	4	3	3	1	5	1	5	5	5	4	5	5	3	5	5	3	3	5	5	4	5	5	4	4	5	5	5	2	4	5	4	3	5	3	4	5	3	4	4	3	4	4	4	2
2	2	5	2	3	1	2	4	1	2	4	2	4	2	2	2	3	4	4	4	4	4	4	4	4	4	4	4	4	4	4	4	5	4	4	4	4	4	3	4	3	4	5	2	4	4	2	5	5	1
1	4	4	1	2	1	1	3	3	1	4	1	4	3	2	3	2	4	3	4	4	4	3	3	4	3	4	4	4	4	3	3	4	3	4	4	3	4	3	3	3	4	4	3	4	3	3	4	4	2
2	2	5	2	2	1	2	2	2	2	4	2	2	2	2	2	4	3	3	4	4	3	4	4	4	4	4	3	3	3	4	2	3	4	2	3	4	4	4	4	3	2	5	2	2	4	2	5	5	1
1	1	4	1	1	1	1	3	3	1	4	1	4	2	3	4	3	4	4	4	4	3	2	2	4	2	3	4	5	3	4	4	4	4	4	4	5	3	5	3	4	4	3	4	4	3	4	4	3	2
1	5	4	1	1	1	2	3	3	1	4	3	5	4	3	3	4	5	4	4	5	5	4	4	4	4	5	4	5	4	5	4	5	5	4	5	5	3	5	3	5	4	3	4	4	3	4	3	3	3
1	2	4	1	1	1	2	4	4	1	4	2	5	2	1	3	2	4	4	4	5	4	4	4	5	4	4	4	4	4	4	4	4	4	4	4	4	3	3	2	3	3	2	4	2	2	4	3	3	2
1	1	4	2	3	2	2	3	3	2	4	1	3	2	2	2	3	4	4	4	4	3	4	3	4	3	4	3	4	3	4	3	4	4	3	4	5	3	4	3	3	2	3	4	2	3	4	3	3	3
2	1	5	1	2	1	1	3	2	1	2	2	5	2	2	2	4	5	4	5	5	5	5	4	5	5	5	5	5	5	4	4	5	4	4	5	4	4	4	5	4	3	5	3	4	5	2	5	5	1
1	1	5	1	1	1	2	2	5	1	5	1	5	1	1	2	2	5	4	5	5	5	5	4	5	5	5	4	5	5	5	5	5	1	5	5	2	3	4	4	4	5	3	4	5	3	2	3	3	3
4	5	4	2	4	3	5	3	4	4	2	4	4	4	4	4	4	4	4	4	4	4	4	4	4	4	4	4	4	4	4	4	3	3	3	4	3	3	5	3	5	2	2	4	3	1	4	2	1	5
2	2	4	2	2	1	3	3	3	2	3	1	4	2	2	2	2	4	4	4	4	4	4	2	4	3	4	4	4	4	3	3	4	4	3	4	4	3	3	4	4	3	4	2	3	4	2	4	4	2
2	5	5	2	2	1	2	5	2	2	5	2	5	2	2	3	2	5	4	4	5	5	4	4	4	4	4	4	4	5	4	4	5	4	4	5	4	4	4	3	3	4	3	5	3	3	5	4	4	2
1	2	5	2	3	1	2	3	2	1	5	2	4	2	2	1	2	5	4	4	4	5	2	2	4	4	5	5	4	2	4	4	4	4	4	4	4	5	3	4	3	4	5	2	5	5	1	5	5	1
4	4	4	4	2	2	4	4	4	4	4	4	4	4	4	4	4	4	4	4	4	4	4	4	5	5	4	5	4	4	5	4	4	4	4	4	4	5	5	4	4	5	4	4	5	4	5	5	4	4
2	2	4	2	3	2	2	3	2	2	3	2	4	2	2	3	3	4	4	4	4	4	4	4	4	4	4	4	4	3	4	4	4	4	4	4	4	4	4	3	4	4	4	3	4	4	3	4	4	2
5	5	1	5	5	5	1	3	5	3	3	1	5	3	5	1	5	1	1	2	5	2	5	5	5	5	5	1	5	1	2	5	2	5	5	5	5	1	5	5	1	2	5	5	5	5	1	5	1	5
3	2	4	2	3	2	3	3	3	2	4	2	5	3	3	3	3	5	2	5	4	4	4	4	5	4	4	5	5	4	4	4	4	3	4	4	4	4	5	4	4	4	4	4	4	5	4	5	4	2
2	2	4	2	3	3	3	3	3	2	4	2	4	3	3	4	4	3	4	4	4	3	4	3	3	3	4	4	4	3	5	3	3	5	3	3	4	3	5	2	4	3	2	5	3	3	5	3	3	3
2	2	4	2	3	1	2	2	3	2	3	1	4	3	2	3	4	5	3	3	4	4	4	3	4	3	4	4	5	4	3	3	4	4	3	4	3	3	4	3	3	3	3	3	3	3	4	3	3	3
1	2	5	1	1	1	1	3	3	1	5	1	5	5	1	1	1	5	5	5	5	5	4	4	5	4	5	5	5	3	2	4	5	4	4	4	1	4	3	4	2	4	4	2	3	4	2	5	5	1
4	4	4	4	4	4	4	4	4	4	4	4	4	4	4	4	4	4	4	4	4	4	4	4	4	4	4	4	4	4	4	4	4	4	4	4	4	4	4	4	4	4	4	4	4	4	4	4	4	4
1	1	5	1	3	1	2	3	3	2	4	2	4	2	2	3	5	5	5	5	5	5	5	5	5	5	5	5	5	5	3	5	5	4	4	5	3	5	5	5	2	5	5	2	5	5	2	5	5	2
3	2	5	2	3	1	1	2	3	2	5	2	5	3	2	3	4	5	3	4	5	5	3	4	5	4	5	5	5	4	4	3	4	2	4	4	4	3	5	2	4	3	3	3	3	3	4	3	3	3
2	2	4	2	2	1	2	3	1	2	4	2	4	2	1	4	4	4	4	4	5	4	4	4	4	4	4	4	4	4	2	4	4	4	4	4	4	4	2	4	2	4	5	2	4	4	2	5	5	1
2	2	4	2	3	2	2	3	3	2	4	2	4	3	2	2	2	4	4	4	4	4	3	4	4	4	4	4	4	2	4	2	4	4	2	4	4	4	4	2	2	4	2	2	4	2	2	4	4	2
1	1	5	1	1	1	1	2	3	1	5	1	5	2	2	4	3	4	4	4	4	5	4	4	5	4	5	4	5	3	4	4	4	5	4	4	5	4	5	3	4	4	4	2	4	4	2	5	5	1
2	2	5	1	2	1	1	3	3	2	4	3	4	3	2	2	2	4	3	3	4	4	4	3	3	4	4	4	5	4	5	3	4	2	3	4	2	3	4	2	3	2	3	2	4	3	3	4	4	2
3	4	5	3	4	3	4	3	3	2	5	1	5	4	3	3	4	4	4	4	3	3	4	4	4	4	4	4	3	3	3	4	2	3	4	4	4	5	4	5	4	5	4	4	4	3	3	4	4	3
1	1	5	1	4	1	2	2	3	3	5	2	5	5	2	4	5	5	4	5	5	5	5	5	5	5	5	4	5	2	5	3	4	4	4	4	4	3	2	2	3	3	3	3	4	3	3	4	4	1
3	1	5	1	3	1	1	3	3	1	5	2	5	2	1	2	4	5	5	5	5	5	5	5	5	5	5	5	5	4	4	5	5	4	5	5	4	5	5	5	4	5	5	2	5	5	2	5	5	1
5	4	5	2	2	2	5	4	5	5	4	3	3	4	4	5	5	4	3	3	3	4	4	5	4	5	5	4	4	5	3	4	5	3	3	3	4	3	4	4	4	5	4	3	4	3	5	3	4	4
1	1	5	1	2	1	1	3	3	1	5	1	5	4	1	2	2	5	5	5	5	5	5	5	5	5	5	5	5	5	5	5	5	5	5	5	5	5	5	5	5	5	5	1	5	5	1	5	5	1
1	2	5	2	3	1	2	4	2	2	4	1	4	3	3	2	3	5	5	5	5	5	5	4	5	4	5	4	5	4	4	3	5	4	4	4	4	5	4	5	3	3	4	2	4	5	2	5	5	1
1	2	5	1	1	1	1	3	3	2	5	1	4	2	1	2	2	5	4	4	5	4	4	4	4	4	4	3	5	4	2	4	5	4	4	4	4	3	4	5	2	4	4	2	4	4	1	5	5	1
2	2	4	2	3	1	2	4	2	2	4	2	4	3	2	4	4	4	4	4	4	4	4	4	4	4	4	4	4	3	4	4	4	4	4	4	4	4	4	4	4	4	4	4	4	4	2	4	4	2
1	1	5	1	2	1	2	4	2	2	4	4	4	3	3	4	4	4	4	4	4	4	4	2	4	4	4	4	4	3	3	4	4	3	4	4	4	4	3	4	4	4	5	2	4	4	2	5	5	1
2	3	5	1	3	3	4	2	3	1	4	3	3	4	3	4	4	3	2	4	3	4	4	3	3	4	3	2	3	2	4	4	3	5	4	3	4	1	4	1	4	4	2	4	4	2	4	2	1	3
1	1	5	2	2	1	1	3	1	2	4	1	5	2	3	2	3	5	4	5	4	4	4	4	4	4	4	4	5	5	3	3	5	2	5	5	3	3	4	3	2	3	4	4	4	4	4	4	4	2
1	5	4	1	2	1	2	3	3	1	4	1	5	3	1	2	3	5	5	5	5	3	5	3	5	3	5	4	5	5	5	4	5	5	4	5	4	2	3	2	5	2	2	3	2	2	4	3	3	4
1	1	5	1	2	1	3	3	3	1	4	2	4	4	3	4	4	4	4	4	4	4	4	4	4	3	3	3	4	3	5	3	4	3	4	4	3	4	3	3	3	3	4	2	3	4	2	4	4	4
1	1	4	1	2	1	1	3	1	1	4	2	1	1	1	1	2	5	5	5	5	4	3	2	5	2	2	5	5	5	2	5	5	3	5	5	2	3	3	3	4	3	3	4	3	3	4	3	3	3
3	2	4	2	2	3	2	3	4	2	4	2	5	4	3	4	2	4	3	4	4	4	3	4	3	3	4	4	4	4	4	4	4	4	4	4	4	3	4	3	4	3	3	4	4	4	4	3	3	3
3	4	5	2	4	1	4	3	3	2	4	2	2	3	4	5	5	1	2	2	3	1	3	2	1	3	2	1	2	1	3	2	3	4	3	2	3	1	4	2	3	2	3	5	2	3	4	3	3	2
4	2	5	1	4	1	1	3	3	1	5	1	5	3	3	2	2	5	4	4	4	5	4	4	4	4	4	4	4	4	4	4	4	4	4	5	4	5	4	5	2	2	5	2	4	5	4	5	5	1
2	5	4	1	2	1	2	3	3	1	4	1	5	2	2	2	2	5	5	5	5	5	5	5	5	5	5	5	5	5	2	5	5	4	4	5	5	5	4	5	3	2	5	2	4	5	5	5	5	1
2	2	5	2	2	1	2	3	1	2	4	2	3	3	2	4	4	3	4	4	4	4	4	4	4	4	4	3	2	2	3	3	3	4	3	3	4	1	2	1	2	3	1	5	3	1	4	2	3	2
2	5	4	2	2	4	5	3	3	4	4	4	2	5	3	5	5	3	3	1	3	2	3	2	1	3	3	3	3	2	4	5	3	2	5	2	2	1	1	1	1	5	1	1	5	1	1	1	1	5
3	2	4	1	2	1	2	3	3	2	4	2	3	3	3	4	4	3	3	3	4	3	3	4	3	3	4	3	3	3	2	3	3	3	3	3	3	3	4	2	4	2	3	4	2	2	3	3	3	3
3	1	5	2	3	1	2	3	4	1	4	5	5	2	3	3	4	4	3	4	5	3	4	4	4	4	5	4	4	5	4	4	4	3	4	4	4	3	3	4	4	4	4	3	3	4	3	4	4	2
5	1	5	1	1	1	1	1	3	1	4	1	5	1	1	1	1	5	5	5	5	5	4	4	5	4	5	5	5	5	3	4	5	4	4	5	4	5	5	5	5	5	5	1	5	5	5	5	5	1
2	1	4	2	2	3	2	3	3	3	4	2	4	2	2	2	2	5	4	5	5	5	5	4	4	4	5	5	5	4	4	4	5	5	4	5	4	4	5	3	3	4	4	4	4	4	4	5	5	2
2	1	4	1	1	1	2	3	1	1	4	1	4	1	1	2	2	4	4	4	5	2	4	2	5	2	4	3	4	3	3	3	4	2	4	4	3	5	3	5	2	4	5	2	4	5	2	5	5	1
2	2	4	2	2	1	2	2	3	2	3	2	4	2	2	4	2	4	3	4	4	4	4	4	4	3	4	3	5	3	3	3	5	4	3	4	2	3	4	3	2	3	3	2	3	3	2	4	4	2
2	2	4	2	2	2	2	3	3	2	4	3	4	4	4	4	4	4	4	4	4	4	4	4	4	3	4	4	4	4	3	4	4	4	4	4	4	3	4	3	4	4	4	4	4	4	4	4	4	2
2	1	5	2	2	1	1	4	1	2	4	1	5	2	2	2	4	4	4	5	5	4	4	4	4	3	4	4	4	4	4	4	4	4	4	4	2	4	5	4	5	4	4	1	4	4	1	5	5	1
2	4	2	3	3	3	3	3	3	3	4	3	4	2	3	3	2	4	3	3	3	4	2	2	3	2	3	3	4	3	4	4	3	4	4	3	4	3	4	3	3	3	4	2	4	4	2	4	4	2
2	4	4	2	2	2	2	3	2	2	4	2	4	3	2	2	3	4	4	4	4	4	4	4	4	4	4	4	4	4	4	4	4	3	4	4	3	3	4	4	4	4	4	3	4	4	3	4	4	2
3	3	5	1	3	1	2	3	3	1	4	1	4	3	1	3	4	5	4	4	5	5	4	3	4	3	4	4	4	3	3	3	4	3	4	3	3	4	3	5	3	3	5	3	3	4	3	4	4	2
1	2	5	1	2	1	1	4	2	1	5	1	5	2	1	2	2	4	5	4	5	4	4	4	4	4	5	4	5	4	3	5	4	2	5	5	2	4	4	4	4	4	4	3	4	4	2	5	4	1
1	2	5	1	1	3	1	3	5	2	5	1	5	5	1	2	5	5	5	5	5	5	5	4	5	4	4	5	5	5	5	5	5	4	5	5	4	5	4	5	5	5	5	4	4	5	5	5	5	1
2	4	4	3	3	2	3	3	2	3	3	4	5	4	3	1	2	5	4	4	5	5	5	5	4	4	5	5	5	4	4	4	5	3	4	5	2	5	4	5	4	4	5	2	4	5	2	5	4	2
2	2	4	2	3	2	2	3	3	2	4	3	4	3	3	3	3	4	4	4	4	4	4	4	4	4	4	3	4	3	4	3	4	4	3	4	4	3	3	3	3	3	3	3	3	4	3	3	3	2
2	1	4	1	3	1	2	3	1	1	4	2	4	1	2	5	4	4	4	4	4	3	3	3	4	4	3	2	4	2	4	3	3	4	2	3	4	2	4	2	3	2	3	3	2	2	4	4	4	2
3	2	4	2	2	1	3	2	3	2	4	2	4	3	2	3	2	4	4	5	4	4	4	4	4	3	4	4	4	3	5	2	4	3	2	4	3	2	3	2	4	3	3	4	4	3	4	4	3	3
1	2	2	2	1	1	2	1	5	1	1	1	4	3	4	5	5	5	5	5	5	5	5	5	5	5	5	5	5	5	3	5	5	5	5	5	5	5	5	5	1	5	5	1	5	5	1	5	5	1
2	2	4	2	2	1	2	1	4	2	4	3	4	3	2	4	2	4	4	4	4	4	4	3	4	3	4	4	4	3	5	3	4	4	4	4	4	3	4	2	3	4	2	4	4	2	4	3	3	3
2	2	2	2	2	2	2	2	2	2	2	2	4	4	4	4	4	3	2	3	3	3	3	3	3	3	3	4	4	4	4	4	4	4	4	4	4	3	3	3	3	3	3	3	3	3	3	3	3	3
1	1	4	1	1	1	1	1	1	1	4	1	5	1	1	1	2	5	5	5	5	4	5	4	5	5	4	5	5	5	5	5	5	2	5	5	2	5	3	5	4	5	5	2	5	5	2	5	5	1
2	2	5	2	3	1	2	4	2	2	5	2	3	3	2	3	4	4	4	4	4	4	4	3	4	4	3	4	3	3	2	4	3	4	4	4	4	4	3	3	2	3	3	3	3	4	3	3	3	2
2	2	4	2	3	1	2	3	2	2	3	2	5	1	1	1	2	5	5	4	5	4	4	4	4	4	4	4	5	4	4	4	4	4	4	4	4	4	4	4	4	4	4	2	4	4	2	5	5	1
2	2	4	2	2	2	2	2	3	2	3	3	4	3	3	3	3	4	4	4	4	4	4	4	4	4	4	4	4	3	4	4	4	3	4	3	3	3	4	3	4	4	4	4	4	4	4	3	3	3
3	3	3	2	3	4	3	3	4	2	3	3	4	3	3	3	3	3	2	3	3	3	3	3	3	3	3	3	3	3	3	3	4	3	3	3	3	3	3	3	3	3	2	3	3	3	3	4	3	3
1	1	5	1	3	1	1	3	3	1	5	1	5	1	1	1	1	5	5	5	5	4	5	5	5	5	5	5	5	5	5	5	5	5	5	5	5	3	5	3	5	3	3	4	3	3	5	4	3	2
2	2	4	2	2	2	3	2	2	2	4	3	2	4	4	4	4	3	3	3	4	3	2	4	3	3	4	3	3	3	4	3	3	4	4	3	4	3	4	2	4	4	3	4	4	3	4	3	3	3
1	2	5	1	3	3	4	1	3	1	4	2	3	3	2	5	3	4	3	3	4	4	2	3	3	4	4	5	4	3	3	1	4	5	1	4	5	1	5	1	5	3	1	1	4	1	1	1	1	5
1	1	5	1	2	1	3	4	4	1	4	1	5	3	1	2	4	5	4	5	4	3	4	4	4	4	5	4	5	5	5	5	4	5	4	4	5	3	5	3	5	4	3	5	4	3	5	3	4	3
1	2	5	2	1	1	2	2	4	1	5	2	4	1	2	1	2	4	5	5	5	4	3	4	5	3	4	5	5	5	4	5	5	3	5	5	4	5	5	5	5	4	5	1	5	5	2	5	5	1
1	1	5	1	1	1	2	1	1	2	4	1	5	1	1	1	3	5	4	4	5	4	4	4	4	4	4	4	5	4	4	4	5	3	3	4	3	3	4	3	3	4	4	3	4	4	3	5	5	2
2	2	5	1	1	1	2	3	2	2	3	1	4	1	1	2	2	5	4	5	4	2	4	3	5	4	4	4	4	4	3	4	4	4	4	4	4	2	3	4	3	4	5	2	4	4	2	5	5	1
2	2	4	1	3	1	3	3	2	1	3	3	4	3	3	3	3	4	3	3	4	4	3	3	3	3	4	3	3	3	3	3	4	3	3	4	3	2	3	3	3	3	3	3	3	3	3	3	3	2
3	3	3	3	3	4	5	1	4	3	3	3	1	3	3	3	3	4	2	3	4	2	2	3	3	2	3	4	3	2	3	1	3	3	3	3	2	1	5	1	4	1	1	4	3	2	1	1	1	4
2	5	5	1	2	1	4	3	3	2	2	2	5	4	1	1	1	5	5	4	5	4	4	5	4	4	4	5	5	5	4	5	5	4	5	5	4	5	5	5	5	5	5	5	5	5	5	5	5	1
1	2	2	2	3	1	1	3	2	2	4	1	5	2	1	3	4	5	4	5	5	4	4	4	5	4	5	5	4	5	4	5	5	4	4	5	5	5	4	5	4	5	5	3	4	5	2	5	5	1
1	1	4	1	3	1	1	2	1	1	4	1	5	1	1	1	1	5	5	4	5	4	5	4	4	5	4	3	5	4	1	4	4	4	4	5	4	3	4	5	2	4	4	1	4	5	1	5	5	1
2	1	4	1	2	1	2	2	2	1	5	2	4	4	1	2	4	4	5	5	4	5	4	5	5	4	5	5	5	4	4	4	5	4	4	5	5	4	4	5	4	4	5	2	5	5	3	4	5	1
3	1	4	1	2	1	1	3	3	2	5	2	5	2	3	2	3	4	4	4	4	4	4	4	4	4	4	4	4	3	4	3	4	3	3	4	4	3	3	2	4	4	2	4	3	3	3	4	3	3
4	4	3	4	4	3	4	3	4	4	4	3	4	5	4	4	4	5	4	4	4	4	4	5	4	4	5	4	5	5	5	4	4	4	4	4	5	5	4	4	4	4	4	5	4	4	4	4	4	5
2	1	5	1	2	1	2	2	2	5	4	2	5	1	1	1	1	5	4	4	5	5	4	2	3	4	5	4	5	5	5	5	5	4	4	5	4	3	4	2	5	2	3	4	4	2	5	3	3	3
2	2	4	2	2	3	4	3	3	2	4	3	4	2	2	2	2	4	4	4	4	3	4	4	4	4	4	4	4	3	4	3	4	4	4	4	4	3	4	2	4	3	3	4	3	2	4	3	3	3
1	4	4	1	2	1	3	3	3	1	4	5	4	3	2	4	4	4	5	4	5	4	5	4	4	4	5	4	4	3	4	3	4	4	3	4	3	4	3	4	3	4	5	1	4	4	2	5	5	1
3	5	3	3	4	3	3	3	3	3	3	3	4	4	4	4	4	4	4	4	3	3	4	4	3	4	4	3	3	4	4	4	3	3	4	4	4	4	4	3	3	3	4	4	3	4	3	4	4	4
2	4	4	3	3	2	5	4	1	3	4	4	2	5	5	5	5	2	2	1	2	2	1	1	1	1	2	1	2	1	3	1	1	2	1	1	2	3	3	2	2	2	4	2	1	4	1	5	5	1
5	5	5	5	5	5	5	5	5	5	5	1	5	5	5	5	5	5	5	5	5	5	5	5	5	5	5	5	5	5	5	5	5	5	5	5	5	5	5	5	5	5	5	5	5	5	5	5	5	5
1	1	5	1	2	1	1	4	2	1	5	1	5	1	1	2	2	5	5	5	5	5	5	5	5	5	5	5	5	4	3	1	5	4	3	5	5	4	3	3	3	1	3	3	3	3	3	4	4	1
4	4	4	4	4	3	3	4	4	3	4	4	4	4	4	4	4	4	4	4	4	4	4	4	4	4	4	4	4	4	4	4	4	4	4	4	4	4	4	4	4	4	4	4	4	4	4	4	4	4
4	5	5	1	5	3	2	1	5	3	5	3	5	5	4	5	5	4	1	3	4	4	4	4	1	3	4	3	3	2	5	2	3	4	2	3	4	4	4	3	2	1	3	2	3	3	4	5	4	2
1	1	5	1	1	1	1	3	3	1	5	1	5	1	1	1	3	5	5	5	5	5	5	5	5	5	5	5	5	5	5	5	5	1	5	5	1	5	5	5	5	5	5	1	5	5	1	5	5	1
4	4	5	5	4	4	5	4	5	5	4	5	3	5	4	4	5	5	5	4	4	5	5	4	5	4	5	5	5	5	4	5	4	5	4	4	4	5	5	5	5	4	5	4	4	4	4	4	5	4
2	1	4	1	1	1	2	1	5	1	5	1	4	3	1	2	5	4	3	4	4	4	4	4	4	4	4	3	5	3	5	4	4	5	5	4	5	3	4	3	3	4	4	4	4	3	3	4	4	2
5	1	5	1	5	5	1	5	5	1	5	5	5	5	5	1	5	5	5	5	5	5	5	5	5	5	5	5	1	5	5	5	5	5	5	5	1	1	5	5	5	5	5	5	5	5	5	4	5	1
4	2	4	2	2	3	4	3	4	2	4	2	3	2	2	4	4	2	4	4	2	2	4	4	3	3	3	4	4	4	4	2	3	3	2	3	4	2	3	3	4	2	2	3	2	4	2	2	4	3
1	2	4	1	4	1	4	3	1	2	5	1	4	4	1	2	4	4	4	5	4	5	4	4	4	4	4	5	5	4	5	5	4	2	4	5	2	4	2	4	2	3	4	4	3	5	4	5	5	1
5	5	4	5	5	4	5	4	4	5	4	4	5	5	5	4	4	5	4	4	5	4	5	5	5	5	4	4	5	5	4	5	4	5	4	4	5	5	5	5	5	4	5	4	4	4	4	5	4	5
5	4	3	2	1	3	2	2	2	3	1	4	4	3	2	2	3	4	5	5	1	4	2	3	4	2	3	3	4	2	1	2	1	3	2	3	2	1	1	4	3	5	2	2	4	3	2	3	3	4
3	2	4	1	3	2	2	4	1	2	4	4	4	2	2	2	2	4	4	4	4	4	4	4	4	4	4	4	4	4	3	4	4	4	4	4	4	4	4	4	4	4	4	2	4	4	2	5	5	1
1	1	5	1	1	1	1	3	3	1	5	1	5	1	2	1	4	5	5	5	5	4	3	4	5	3	4	4	5	4	3	4	4	4	4	4	4	5	4	4	3	4	5	2	4	4	2	5	5	1
3	3	4	3	3	1	3	1	3	3	1	3	3	3	3	3	3	3	3	3	3	3	3	3	3	3	3	3	3	3	3	3	3	3	3	3	3	3	3	3	3	3	3	3	3	3	4	3	3	3
1	2	3	1	1	1	2	1	1	1	3	1	4	2	1	1	2	5	4	5	5	4	4	4	5	4	4	4	4	4	2	4	4	4	4	5	4	5	3	5	1	4	5	1	4	5	2	5	5	1
2	3	4	1	2	1	3	4	2	1	5	2	3	4	4	4	4	5	3	4	5	4	4	4	4	4	5	4	4	3	3	2	4	3	4	4	4	3	4	3	3	3	3	3	4	3	3	4	3	2
1	1	5	1	2	1	2	2	1	1	4	1	5	2	1	2	2	5	5	5	5	5	4	4	5	4	4	4	5	3	4	4	4	4	4	4	3	4	4	3	4	4	4	2	4	4	3	5	5	1
4	2	4	1	2	2	4	3	4	2	4	2	2	3	3	4	4	3	4	4	4	3	4	4	3	4	4	4	3	2	4	4	2	5	4	2	5	2	3	1	4	4	2	4	4	2	4	4	2	4
1	1	5	1	1	1	1	1	1	1	4	1	5	1	1	1	1	5	5	5	5	5	5	5	5	5	5	5	5	5	5	5	5	4	5	5	4	5	5	5	5	5	5	1	5	5	1	5	5	1
3	4	4	2	3	3	4	3	3	4	4	4	3	4	4	3	4	3	3	3	3	4	4	2	3	4	3	2	4	3	2	4	3	3	3	2	2	1	2	1	2	4	2	2	4	2	1	2	1	4
1	1	5	1	3	4	1	4	3	1	3	5	3	3	3	3	3	3	3	3	3	3	3	3	3	3	3	3	3	3	3	3	3	3	3	3	3	3	3	3	3	3	3	3	3	3	3	3	3	4
2	1	5	1	2	1	1	3	1	1	4	1	5	1	1	1	1	5	5	5	5	5	5	5	5	5	5	5	5	5	4	3	5	4	3	5	4	4	2	5	2	3	5	2	3	5	2	5	5	1
5	1	5	4	4	1	5	3	5	1	2	3	3	4	2	4	5	5	2	4	3	2	4	2	5	3	1	4	3	1	3	2	2	3	4	4	5	1	4	4	2	3	2	4	5	5	3	4	5	5
1	1	5	1	2	1	1	3	1	1	3	1	5	1	1	2	1	5	5	5	5	5	4	4	5	4	4	5	5	5	4	3	5	3	5	5	3	4	4	3	4	4	4	2	4	4	3	4	4	1
2	2	5	1	2	1	2	4	1	1	5	1	4	2	1	1	2	5	4	4	4	4	4	4	4	4	4	3	4	3	2	2	4	2	3	4	2	3	2	3	2	2	4	2	3	4	1	5	5	1
1	1	5	1	1	1	1	2	1	1	4	1	5	1	1	1	1	5	5	5	5	5	5	5	5	5	5	5	5	5	5	5	5	1	5	5	1	5	5	5	5	5	5	1	5	5	1	5	5	1
2	2	4	2	3	1	2	3	2	2	4	2	4	2	2	2	2	4	4	4	4	3	3	3	4	3	4	4	4	3	4	3	4	4	3	4	4	3	4	3	4	3	4	3	3	3	3	4	4	2
5	3	4	3	5	4	5	3	4	5	1	5	3	5	5	5	4	4	4	5	5	4	4	5	4	5	4	4	4	4	4	4	4	4	5	4	4	4	4	2	4	3	4	3	4	4	4	4	4	5
2	3	2	1	4	3	5	5	3	3	4	2	1	3	5	2	4	5	5	3	1	4	2	2	3	3	4	2	3	2	4	5	4	4	1	3	5	1	3	3	5	2	3	4	2	5	4	1	5	3
5	4	4	4	3	4	5	5	4	5	4	5	5	3	4	5	5	5	4	4	5	3	3	5	5	2	4	4	3	4	5	5	5	4	3	5	4	5	4	3	5	4	5	5	4	5	4	4	5	4
5	4	4	4	4	5	5	5	4	4	5	5	5	5	5	5	5	5	5	5	5	5	5	5	5	5	5	5	5	4	4	4	4	4	4	5	4	4	4	4	5	5	4	4	5	5	5	4	5	5
4	4	4	4	4	4	4	4	4	4	4	4	4	4	4	4	4	4	4	4	4	4	4	4	4	4	4	4	4	4	4	4	4	4	4	4	4	4	4	4	4	4	4	4	4	4	4	4	4	4
1	1	5	1	1	1	2	3	3	1	5	1	5	1	1	1	1	5	5	5	5	5	5	5	5	5	5	5	5	5	4	5	5	4	5	5	4	5	4	5	4	5	5	4	5	5	4	5	5	1
4	4	4	4	4	4	4	4	4	4	5	5	4	4	4	4	4	4	4	4	4	4	4	4	4	4	4	4	4	4	4	4	4	4	4	4	4	4	4	4	4	4	4	4	4	4	4	4	3	4
[truncated: 28 more columns]

## Sheet: Data Dictionary
Strongly agree	5
Agree	4
Unsure/neutral	3
Disagree	2
Strongly disagree	1
